# Supplementary material for: Microbial protection favors parasite tolerance and alters host-parasite coevolutionary dynamics
Source: Curr Biol. 2022 Apr 11;32(7):1593–1598.e3. doi: 10.1016/j.cub.2022.01.063 (PMC9355892; doi:10.1016/j.cub.2022.01.063)
Supplement: Table S1. Panther Slim GO terms for genes under selection in each treatment and for each mode of selection, related to Figure 4 — A) Terms significantly under or over-represented in the unprotected treatment for i) alleles under arms race selection and ii) alleles under red queen selection. B) Terms significantly under or over-represented in the protected treatment for i) alleles under arms race selection and ii) alleles under red queen selection. [file mmc2.xlsx]

## Sheet: Table S1
A) Unprotected Treatment
i) Alleles under arms race selection
GO term	frequency in reference genome	frequency in evolved strains	expected frequency	over/under represented	fold enrichment	raw p value	adjusted p value (fdr)	category
cellular process	2854	494	381.52	+	1.29	2e-08	1.46e-05	bioproc
cellular response to stimulus	909	173	121.51	+	1.42	2.52e-05	0.00917	bioproc
metabolic process	2400	398	320.83	+	1.24	3.06e-05	0.00745	bioproc
multicellular organism development	166	44	22.19	+	1.98	0.000139	0.029	bioproc
multicellular organismal process	836	161	111.75	+	1.44	2.91e-05	0.00848	bioproc
organic substance metabolic process	2037	336	272.3	+	1.23	0.000213	0.0388	bioproc
signal transduction	762	151	101.86	+	1.48	1.62e-05	0.00789	bioproc
neuron projection	151	40	20.19	+	1.98	0.000268	0.0104	cellcomp
neuron part	198	47	26.47	+	1.78	0.000668	0.0204	cellcomp
plasma membrane	1026	192	137.15	+	1.4	2.07e-05	0.00148	cellcomp
cell periphery	1048	193	140.09	+	1.38	4.47e-05	0.00273	cellcomp
cell part	2931	518	391.81	+	1.32	5.43e-10	1.16e-07	cellcomp
cell	2952	520	394.62	+	1.32	7.32e-10	1.04e-07	cellcomp
nucleus	1200	211	160.41	+	1.32	0.00024	0.0103	cellcomp
intracellular	2447	422	327.11	+	1.29	4.29e-07	4.59e-05	cellcomp
intracellular organelle	1343	231	179.53	+	1.29	0.000356	0.0127	cellcomp
intracellular membrane-bounded organelle	1333	228	178.19	+	1.28	0.000536	0.0177	cellcomp
intracellular part	2200	374	294.09	+	1.27	8.45e-06	0.000723	cellcomp
organelle	2030	342	271.37	+	1.26	4.57e-05	0.00244	cellcomp
cytoplasm	2054	345	274.57	+	1.26	5e-05	0.00238	cellcomp
transferase activity	84	25	11.23	+	2.23	0.000898	0.0267	molproc
extracellular ligand-gated ion channel activity	109	32	14.57	+	2.2	0.000314	0.0166	molproc
amide binding	100	28	13.37	+	2.09	0.0013	0.0344	molproc
gated channel activity	129	36	17.24	+	2.09	0.00023	0.0156	molproc
ligand-gated channel activity	122	34	16.31	+	2.08	0.000394	0.0187	molproc
ligand-gated ion channel activity	122	34	16.31	+	2.08	0.000394	0.017	molproc
passive transmembrane transporter activity	158	44	21.12	+	2.08	6.14e-05	0.0073	molproc
channel activity	158	44	21.12	+	2.08	6.14e-05	0.00584	molproc
ubiquitin-protein transferase activity	122	33	16.31	+	2.02	0.000651	0.0207	molproc
DNA binding	435	86	58.15	+	1.48	0.0012	0.0336	molproc
transmembrane transporter activity	612	117	81.81	+	1.43	0.000551	0.0187	molproc
heterocyclic compound binding	930	175	124.32	+	1.41	3.77e-05	0.00598	molproc
transporter activity	694	130	92.77	+	1.4	0.000511	0.0187	molproc
nucleic acid binding	845	156	112.96	+	1.38	0.000245	0.0146	molproc
transferase activity	1070	189	143.04	+	1.32	0.000442	0.0175	molproc
catalytic activity	2864	475	382.85	+	1.24	3.74e-06	0.000889	molproc
binding	2129	353	284.6	+	1.24	9.81e-05	0.00778	molproc
ii) Alleles under red queen selection
GO term	freq. ref.	freq. evolved	expected	over/under	fold enrichment	raw p value	adjusted p value (fdr)	category
innate immune response	120	53	28.04	+	1.89	0.000194	0.0202	bioproc
defense response	123	54	28.74	+	1.88	0.000221	0.0215	bioproc
response to stress	212	80	49.54	+	1.61	0.000389	0.0315	bioproc
organelle organization	349	126	81.55	+	1.55	4.24e-05	0.00618	bioproc
response to stimulus	627	219	146.51	+	1.49	4.2e-07	0.000204	bioproc
transcription, DNA-templated	510	167	119.17	+	1.4	0.000186	0.0208	bioproc
signal transduction	762	244	178.06	+	1.37	2.23e-05	0.00406	bioproc
cellular response to stimulus	909	290	212.41	+	1.37	3.87e-06	0.00113	bioproc
multicellular organismal process	836	263	195.35	+	1.35	2.88e-05	0.00467	bioproc
cellular component organization	671	208	156.79	+	1.33	0.000379	0.0325	bioproc
regulation of biological process	907	276	211.94	+	1.3	0.00012	0.0146	bioproc
biological regulation	1226	368	286.48	+	1.28	1.97e-05	0.0041	bioproc
cellular process	2854	851	666.9	+	1.28	2.91e-11	2.12e-08	bioproc
gene expression	957	284	223.63	+	1.27	0.000356	0.0324	bioproc
macromolecule metabolic process	1365	400	318.96	+	1.25	5.35e-05	0.00709	bioproc
metabolic process	2400	687	560.82	+	1.23	7.8e-07	0.000284	bioproc
organic substance metabolic process	2037	578	475.99	+	1.21	1.87e-05	0.00454	bioproc
intracellular non-membrane-bounded organelle	480	154	112.16	+	1.37	0.000691	0.0328	molproc
non-membrane-bounded organelle	480	154	112.16	+	1.37	0.000691	0.0296	molproc
plasma membrane	1026	312	239.75	+	1.3	4.21e-05	0.00451	molproc
protein-containing complex	748	227	174.79	+	1.3	0.000615	0.0329	molproc
cell periphery	1048	318	244.89	+	1.3	4.28e-05	0.00367	molproc
cell part	2931	826	684.9	+	1.21	3.53e-07	7.55e-05	molproc
cell	2952	831	689.8	+	1.2	3.8e-07	5.42e-05	molproc
organelle	2030	565	474.36	+	1.19	0.000122	0.00747	molproc
intracellular	2447	675	571.8	+	1.18	5.46e-05	0.0039	molproc
intracellular part	2200	594	514.08	+	1.16	0.00103	0.0399	molproc
binding	2129	630	497.49	+	1.27	5.93e-08	1.41e-05	cellcomp
catalytic activity	2864	809	669.24	+	1.21	3.5e-07	5.55e-05	cellcomp
B) Protected treatment
i) Alleles under arms race selection
GO term	freq. ref.	freq. evolved	expected	over/under	fold enrichment	raw p value	adjusted p value (fdr)	category
cell cycle	299	129	88.24	+	1.46	0.000382	0.0293	bioproc
response to stimulus	627	263	185.04	+	1.42	1.87e-06	0.000389	bioproc
sensory perception of chemical stimulus	383	160	113.03	+	1.42	0.000285	0.0231	bioproc
system process	654	271	193.01	+	1.4	2.87e-06	0.000465	bioproc
sensory perception	470	194	138.7	+	1.4	9.73e-05	0.00886	bioproc
nervous system process	609	250	179.73	+	1.39	1.34e-05	0.00178	bioproc
multicellular organismal process	836	340	246.72	+	1.38	6e-07	0.000175	bioproc
signal transduction	762	297	224.88	+	1.32	4.47e-05	0.00543	bioproc
regulation of metabolic process	583	227	172.05	+	1.32	0.000406	0.0296	bioproc
regulation of biological process	907	353	267.67	+	1.32	8.73e-06	0.00127	bioproc
biological regulation	1226	466	361.81	+	1.29	2.44e-06	0.000445	bioproc
organic substance metabolic process	2037	774	601.15	+	1.29	4.82e-10	1.76e-07	bioproc
cellular response to stimulus	909	345	268.26	+	1.29	6.13e-05	0.00639	bioproc
macromolecule metabolic process	1365	516	402.83	+	1.28	1.02e-06	0.000249	bioproc
localization	970	366	286.26	+	1.28	5.72e-05	0.00642	bioproc
metabolic process	2400	904	708.28	+	1.28	4.64e-11	2.26e-08	bioproc
cellular process	2854	1075	842.26	+	1.28	2.9e-13	2.11e-10	bioproc
cellular metabolic process	988	371	291.57	+	1.27	6.58e-05	0.00639	bioproc
gene expression	957	354	282.43	+	1.25	0.000259	0.0222	bioproc
DNA binding	435	184	128.38	+	1.43	5.44e-05	0.00518	molproc
nucleic acid binding	845	323	249.37	+	1.3	7.26e-05	0.00576	molproc
transporter activity	694	264	204.81	+	1.29	0.000469	0.0279	molproc
heterocyclic compound binding	930	351	274.46	+	1.28	7.3e-05	0.00496	molproc
hydrolase activity	1107	413	326.69	+	1.26	3.6e-05	0.00429	molproc
catalytic activity	2864	1050	845.21	+	1.24	1.2e-10	2.85e-08	molproc
binding	2129	779	628.3	+	1.24	7.54e-08	1.2e-05	molproc
protein binding	944	343	278.59	+	1.23	0.000831	0.044	molproc
transferase activity	1070	383	315.77	+	1.21	0.00102	0.0484	molproc
nuclear lumen	260	119	76.73	+	1.55	9.72e-05	0.00347	cellcomp
nuclear part	478	208	141.07	+	1.47	3.74e-06	0.000178	cellcomp
nucleus	1200	487	354.14	+	1.38	2.14e-09	3.05e-07	cellcomp
intracellular membrane-bounded organelle	1333	526	393.39	+	1.34	9e-09	9.63e-07	cellcomp
intracellular organelle	1343	527	396.34	+	1.33	1.63e-08	1.4e-06	cellcomp
organelle	2030	792	599.08	+	1.32	4.2e-12	8.99e-10	cellcomp
protein-containing complex	748	290	220.75	+	1.31	8.36e-05	0.00325	cellcomp
intracellular	2447	862	722.15	+	1.19	2.25e-06	0.00012	cellcomp
cell	2952	1039	871.18	+	1.19	1.47e-07	1.05e-05	cellcomp
cell part	2931	1030	864.98	+	1.19	2.34e-07	1.43e-05	cellcomp
cytoplasmic part	1267	445	373.91	+	1.19	0.00127	0.0389	cellcomp
intracellular part	2200	769	649.25	+	1.18	2.29e-05	0.000978	cellcomp
cytoplasm	2054	712	606.17	+	1.17	0.000112	0.00367	cellcomp
ii) Alleles under red queen selection
GO term	freq. ref.	freq. evolved	expected	over/under	fold enrichment	raw p value	adjusted p value (fdr)	category
extracellular ligand-gated ion channel activity	109	42	21.43	+	1.96	0.000378	0.0163	molproc
ligand-gated channel activity	122	46	23.99	+	1.92	0.000332	0.0175	molproc
ligand-gated ion channel activity	122	46	23.99	+	1.92	0.000332	0.0158	molproc
gated channel activity	129	48	25.36	+	1.89	0.000319	0.019	molproc
passive transmembrane transporter activity	158	55	31.07	+	1.77	0.00053	0.018	molproc
channel activity	158	55	31.07	+	1.77	0.00053	0.0168	molproc
G-protein coupled receptor activity	249	78	48.96	+	1.59	0.000515	0.0189	molproc
structural molecule activity	332	102	65.28	+	1.56	0.000139	0.0111	molproc
transmembrane signaling receptor activity	300	88	58.99	+	1.49	0.00143	0.0377	molproc
transporter activity	694	201	136.46	+	1.47	2.02e-06	0.00024	molproc
signaling receptor activity	349	101	68.62	+	1.47	0.000813	0.0242	molproc
transmembrane transporter activity	612	174	120.34	+	1.45	2.43e-05	0.00231	molproc
molecular transducer activity	395	111	77.67	+	1.43	0.00104	0.0292	molproc
heterocyclic compound binding	930	240	182.86	+	1.31	0.000166	0.0113	molproc
nucleic acid binding	845	217	166.15	+	1.31	0.000434	0.0172	molproc
binding	2129	545	418.62	+	1.3	1.12e-08	2.66e-06	molproc
catalytic activity	2864	693	563.14	+	1.23	1.71e-07	2.71e-05	molproc
ion transport	155	55	30.48	+	1.8	0.000336	0.035	bioproc
system process	654	204	128.59	+	1.59	2.01e-08	7.34e-06	bioproc
nervous system process	609	189	119.75	+	1.58	7.98e-08	1.94e-05	bioproc
multicellular organismal process	836	258	164.38	+	1.57	4.16e-10	2.02e-07	bioproc
sensory perception	470	138	92.41	+	1.49	4.93e-05	0.00719	bioproc
signal transduction	762	220	149.83	+	1.47	7.75e-07	0.000141	bioproc
cellular response to stimulus	909	262	178.73	+	1.47	6.82e-08	1.99e-05	bioproc
cellular process	2854	760	561.17	+	1.35	3.12e-15	2.27e-12	bioproc
cellular metabolic process	988	254	194.27	+	1.31	0.000133	0.0162	bioproc
localization	970	247	190.73	+	1.3	0.000296	0.0332	bioproc
biological regulation	1226	309	241.06	+	1.28	7.64e-05	0.0101	bioproc
metabolic process	2400	592	471.9	+	1.25	2.27e-07	4.72e-05	bioproc
organic substance metabolic process	2037	492	400.53	+	1.23	2.05e-05	0.00332	bioproc
neuron projection	151	57	29.69	+	1.92	6.61e-05	0.00157	cellcomp
neuron part	198	64	38.93	+	1.64	0.000769	0.0173	cellcomp
plasma membrane region	219	68	43.06	+	1.58	0.00131	0.0255	cellcomp
extracellular region	226	70	44.44	+	1.58	0.00118	0.024	cellcomp
extracellular region part	204	63	40.11	+	1.57	0.00266	0.0474	cellcomp
plasma membrane part	281	85	55.25	+	1.54	0.000792	0.0169	cellcomp
integral component of plasma membrane	533	157	104.8	+	1.5	1.41e-05	0.000502	cellcomp
membrane part	763	222	150.03	+	1.48	4.05e-07	2.48e-05	cellcomp
intrinsic component of membrane	684	199	134.49	+	1.48	1.73e-06	8.24e-05	cellcomp
integral component of membrane	684	199	134.49	+	1.48	1.73e-06	7.41e-05	cellcomp
membrane	813	232	159.86	+	1.45	6.91e-07	3.7e-05	cellcomp
plasma membrane	1026	270	201.74	+	1.34	1.84e-05	0.000606	cellcomp
cell periphery	1048	274	206.06	+	1.33	2.58e-05	0.000737	cellcomp
cell	2952	770	580.44	+	1.33	1.09e-13	2.33e-11	cellcomp
cell part	2931	764	576.31	+	1.33	1.6e-13	2.28e-11	cellcomp
nucleus	1200	312	235.95	+	1.32	9.96e-06	0.000388	cellcomp
intracellular	2447	624	481.15	+	1.3	1.16e-09	1.24e-07	cellcomp
intracellular membrane-bounded organelle	1333	338	262.1	+	1.29	2.48e-05	0.000759	cellcomp
intracellular organelle	1343	339	264.07	+	1.28	3.07e-05	0.000772	cellcomp
cytoplasm	2054	516	403.87	+	1.28	2.44e-07	2.09e-05	cellcomp
intracellular part	2200	547	432.58	+	1.26	3e-07	2.14e-05	cellcomp
organelle	2030	489	399.15	+	1.23	2.88e-05	0.000771	cellcomp
cytoplasmic part	1267	305	249.13	+	1.22	0.00134	0.0249	cellcomp
