# Supplementary material for: Microbial protection favors parasite tolerance and alters host-parasite coevolutionary dynamics
Source: Curr Biol. 2022 Apr 11;32(7):1593–1598.e3. doi: 10.1016/j.cub.2022.01.063 (PMC9355892; doi:10.1016/j.cub.2022.01.063)
Supplement: Table S3. Complete list of parasite variants, related to Figure 4 [file mmc3.xlsx]

## Sheet: s.aureus_variants
Table S3. Complete list of parasite variants.
CHROM	POS	REF	ALT	FTYPE	STRAND	NT_POS	AA_POS	EFFECT	GENE	PRODUCT	Protected.Rep6.Gen15	Protected.Rep5.Gen8	Protected.Rep5.Gen15	Protected.Rep4.Gen8	Protected.Rep4.Gen15	Protected.Rep2.Gen8	Protected.Rep2.Gen15	Unprotected.Rep6.Gen8	Unprotected.Rep6.Gen15	Unprotected.Rep4.Gen8	Unprotected.Rep4.Gen15	Unprotected.Rep3.Gen8	Unprotected.Rep3.Gen15	Unprotected.Rep1.Gen8	Unprotected.Rep1.Gen15	Ancestor.Rep4.0	Ancestor.Rep3.0	Ancestor.Rep2.0	Ancestor.Rep1.0	Protected.Rep6.Gen8
NC_002953.3	138657	G	T	region	+			intergenic_region	SAS_RS00610-SAS_RS00615		0	0	0	0	0	0	0	0	0	0	0	0	0	0	0	0	0	0.05	0	0.05
NC_002953.3	153826	G	T	CDS	+	1186/1395	396/464	missense_variant p.Ala396Ser	SAS_RS00680	hypothetical protein	0	0	0	0	0	0	0	0	0	0	0	0	0	0	0	0	0	0	0	0.05
NC_002953.3	304315	G	T	region	+			intergenic_region	SAS_RS01330-SAS_RS01335		0	0	0	0	0	0	0	0	0	0	0	0	0	0	0	0	0	0	0	0.05
NC_002953.3	445554	C	A	CDS	+	373/783	125/260	missense_variant p.His125Asn	SAS_RS02070	tandem-type lipoprotein	0.05	0	0	0	0	0	0	0	0	0	0	0	0	0	0	0	0	0	0	0.05
NC_002953.3	659525	C	T	region	+			intergenic_region	SAS_RS03125-SAS_RS03130		0	0	0	0	0	0	0	0	0	0	0	0	0	0	0	0	0	0	0	0.05
NC_002953.3	848779	C	A	CDS	+	628/687	210/228	missense_variant p.Gln210Lys	SAS_RS04065	thermonuclease	0	0	0	0	0	0	0	0	0	0	0	0	0	0	0	0	0	0.05	0	0.05
NC_002953.3	902722	C	A	CDS	+	134/594	45/197	missense_variant p.Thr45Lys	SAS_RS04410	peptidyl-prolyl cis-trans isomerase	0	0	0	0	0	0	0	0	0	0	0	0	0	0	0	0	0	0	0	0.05
NC_002953.3	941444	C	T	CDS	-	267/372	89/123	synonymous_variant p.Glu89Glu	SAS_RS04560	DUF3899 domain-containing protein	0	0	0	0	0	0	0	0	0	0	0	0	0	0	0	0	0	0	0	0.05
NC_002953.3	1001658	C	A	CDS	+	11/306	4/101	missense_variant p.Thr4Lys	SAS_RS04930	terminase	0	0	0	0	0	0	0	0	0	0	0	0	0	0	0	0	0	0	0	0.05
NC_002953.3	1003140	T	A	CDS	+	1198/1692	400/563	missense_variant p.Ser400Thr	SAS_RS04935	terminase large subunit	0	0	0	0	0	0	0	0	0	0	0	0	0	0	0	0	0	0	0	0.05
NC_002953.3	1003141	C	A	CDS	+	1199/1692	400/563	missense_variant p.Ser400Tyr	SAS_RS04935	terminase large subunit	0	0	0	0	0	0	0	0	0	0	0	0	0	0	0	0	0	0	0	0.05
NC_002953.3	1093393	C	A	region	+			intergenic_region	SAS_RS05395-SAS_RS05400		0	0	0	0	0	0	0	0	0	0	0	0	0	0	0	0	0	0	0	0.05
NC_002953.3	1093396	C	A	region	+			intergenic_region	SAS_RS05395-SAS_RS05400		0	0	0	0	0	0	0	0	0	0	0	0	0	0	0	0	0	0	0	0.05
NC_002953.3	1165358	C	A	CDS	+	356/507	119/168	missense_variant p.Ala119Glu	SAS_RS05780	hypothetical protein	0	0	0	0	0	0	0	0.05	0	0	0	0	0	0	0	0	0	0	0	0.05
NC_002953.3	1165361	T	A	CDS	+	359/507	120/168	missense_variant p.Val120Glu	SAS_RS05780	hypothetical protein	0	0	0	0	0	0	0	0	0	0	0	0	0	0	0	0	0	0	0	0.05
NC_002953.3	1173270	A	T	CDS	-	551/726	184/241	missense_variant p.Ile184Lys	SAS_RS05850	superantigen-like protein SSL14	0	0	0	0	0	0	0	0	0	0	0	0	0	0	0	0	0	0	0	0.05
NC_002953.3	1195864	T	A	CDS	+	129/717	43/238	missense_variant p.Asp43Glu	SAS_RS05960	peptidoglycan editing factor PgeF	0	0	0	0	0	0	0	0	0	0	0	0	0	0	0	0	0	0	0	0.05
NC_002953.3	1252438	T	C	region	+			intergenic_region	SAS_RS06215-SAS_RS06220		1	1	1	1	1	1	1	1	1	1	1	1	1	1	1	1	1	1	1	1
NC_002953.3	1254562	C	A	CDS	+	242/351	81/116	missense_variant p.Pro81Gln	SAS_RS06235	50S ribosomal protein L19	0	0	0	0	0	0	0	0	0	0	0	0	0	0	0	0	0	0	0	0.05
NC_002953.3	1264794	G	T	region	+			intergenic_region	SAS_RS06275-SAS_RS06280		0	0	0	0	0	0	0	0	0	0	0	0	0	0	0	0	0	0	0	0.05
NC_002953.3	1287577	T	A	region	+			intergenic_region	SAS_RS06370-nusA		0	0	0	0	0	0	0	0	0.05	0	0	0	0	0	0	0	0	0	0	0.05
NC_002953.3	1337546	C	A	region	+			intergenic_region	SAS_RS06585-SAS_RS06590		0	0	0	0	0	0	0	0	0	0	0	0	0	0	0	0	0	0	0	0.05
NC_002953.3	1344576	G	T	region	+			intergenic_region	SAS_RS06655-SAS_RS06660		0	0	0	0	0	0	0	0	0	0	0	0	0	0	0	0	0	0	0	0.05
NC_002953.3	1344578	G	T	region	+			intergenic_region	SAS_RS06655-SAS_RS06660		0	0	0	0	0	0	0	0	0	0	0	0	0	0	0	0	0	0	0	0.05
NC_002953.3	1513112	G	T	CDS	-	138/180	46/59	missense_variant p.Asn46Lys	SAS_RS07385	hypothetical protein	0	0	0	0	0	0	0	0	0	0	0	0	0	0	0	0	0	0	0	0.05
NC_002953.3	1578429	C	A	CDS	-	43/1134	15/377	missense_variant p.Val15Leu	SAS_RS07715	M20/M25/M40 family metallo-hydrolase	0	0	0	0	0	0	0	0	0	0	0	0	0	0	0	0	0	0	0	0.05
NC_002953.3	1609244	G	T	CDS	-	863/1464	288/487	missense_variant p.Thr288Lys	SAS_RS07905	rhomboid family intramembrane serine protease	0	0	0	0	0	0	0	0	0	0	0	0	0	0	0	0	0	0	0	0.05
NC_002953.3	1610002	G	T	CDS	-	105/1464	35/487	synonymous_variant p.Ala35Ala	SAS_RS07905	rhomboid family intramembrane serine protease	0	0	0	0	0	0	0	0.05	0	0	0	0	0	0	0	0	0	0	0	0.05
NC_002953.3	1693657	T	C	CDS	-	244/519	82/172	missense_variant p.Lys82Glu	SAS_RS08335	adenine phosphoribosyltransferase	0	0	0	0	0	0	0	0	0	0	0	0	0	0	0	0	0	0	0	1
NC_002953.3	1842623	C	T	CDS	-	1146/1182	382/393	missense_variant p.Met382Ile	SAS_RS09015	riboflavin biosynthesis protein RibBA	0	0	0	0	0	0	0	0	0	0	0	0	0	0	0	0	0	0	0	0.05
NC_002953.3	2001075	C	T	region	+			intergenic_region	SAS_RS09975-SAS_RS09980		0	0	0	0	0	0	0	0	0	0	0	0	0	0	0	0	0	0	0	0.05
NC_002953.3	2024136	A	T	CDS	-	758/1749	253/582	missense_variant p.Val253Glu	SAS_RS10110	MAP domain-containing protein	0	0	0	0	0	0	0	0	0	0	0	0	0	0	0	0	0	0	0	0.05
NC_002953.3	2133400	C	T	region	+			intergenic_region	SAS_RS10760-SAS_RS10765		0	0	0	0	0	0	0	0	0	0	0	0	0	0	0	0	0	0	0	0.05
NC_002953.3	2225231	C	T	CDS	-	1104/1356	368/451	missense_variant p.Met368Ile	SAS_RS11190	phosphoglucosamine mutase	0	0	0	0	0	0	0	0	0	0	0	0	0	0	0	0	0	0	0	0.05
NC_002953.3	2225232	A	T	CDS	-	1103/1356	368/451	missense_variant p.Met368Lys	SAS_RS11190	phosphoglucosamine mutase	0	0	0	0	0	0	0	0	0	0	0	0	0	0	0	0	0	0	0	0.05
NC_002953.3	2225238	C	T	CDS	-	1097/1356	366/451	missense_variant p.Gly366Glu	SAS_RS11190	phosphoglucosamine mutase	0	0	0	0	0	0	0	0	0	0	0	0	0	0	0	0	0	0	0	0.05
NC_002953.3	2225239	C	T	CDS	-	1096/1356	366/451	missense_variant p.Gly366Arg	SAS_RS11190	phosphoglucosamine mutase	0	0	0	0	0	0	0	0	0	0	0	0	0	0	0	0	0	0	0	0.05
NC_002953.3	2225240	A	T	CDS	-	1095/1356	365/451	synonymous_variant p.Ala365Ala	SAS_RS11190	phosphoglucosamine mutase	0	0	0	0	0	0	0	0	0	0	0	0	0	0	0	0	0	0	0	0.05
NC_002953.3	2330496	G	T	region	+			intergenic_region	SAS_RS11830-SAS_RS11835		0	0	0	0	0	0	0	0	0.05	0	0	0.05	0	0	0	0	0	0	0	0.05
NC_002953.3	2445233	C	T	CDS	-	65/1560	22/519	missense_variant p.Cys22Tyr	SAS_RS12415	nitrate reductase subunit beta	1	0	0.575	1	1	1	1	1	1	1	1	1	1	1	1	0.8	0.85	0.85	0.95	1
NC_002953.3	2481236	A	T	CDS	-	304/1734	102/577	missense_variant p.Leu102Met	SAS_RS12610	ABC transporter ATP-binding protein	0	0	0	0	0	0	0	0	0	0	0	0	0	0	0	0	0	0	0	0.05
NC_002953.3	2486983	G	T	CDS	+	45/1212	15/403	missense_variant p.Leu15Phe	SAS_RS12645	Bcr/CflA family efflux MFS transporter	0	0	0	0	0	0	0	0	0	0	0	0	0	0	0	0	0	0	0	0.05
NC_002953.3	2594555	G	T	region	+			intergenic_region	SAS_RS13165-SAS_RS13170		0	0	0	0	0	0	0	0	0	0	0	0	0	0	0	0	0	0	0	0.05
NC_002953.3	3553	C	A	region	+			intergenic_region	SAS_RS00010-SAS_RS00015		0.05	0	0	0	0	0	0	0	0	0	0	0	0	0	0	0	0	0	0	0
NC_002953.3	300693	A	G	CDS	-	609/1167	203/388	synonymous_variant p.Gly203Gly	SAS_RS01320	ABC transporter permease	0.175	0	0	0	0	0	0	0	0	0	0	0	0	0	0	0	0	0	0	0
NC_002953.3	324518	C	A	region	+			intergenic_region	SAS_RS01440-SAS_RS01445		0.05	0	0	0	0	0	0	0	0	0	0	0	0	0	0	0	0	0	0	0
NC_002953.3	375709	A	T	region	+			intergenic_region	SAS_RS01695-SAS_RS01700		0.05	0	0	0	0	0	0	0	0	0	0	0	0	0	0	0	0	0	0	0
NC_002953.3	388530	C	T	CDS	+	96/204	32/67	synonymous_variant p.Asp32Asp	SAS_RS01750	DUF951 domain-containing protein	0.125	0	0	0	0	0	0	0	0	0	0	0	0	0	0	0	0	0	0	0
NC_002953.3	685296	C	T	CDS	-	541/1296	181/431	missense_variant p.Gly181Ser	SAS_RS03260	D-alanyl-D-alanine carboxypeptidase	0.05	0	0	0	0	0	0	0	0	0	0	0	0	0	0	0	0	0	0	0
NC_002953.3	718799	C	T	CDS	+	407/1221	136/406	missense_variant p.Ser136Phe	SAS_RS03430	MFS transporter	0.125	0	0	0	0	0	0	0	0	0	0	0	0	0	0	0	0	0	0	0
NC_002953.3	746918	G	A	CDS	+	1175/1350	392/449	stop_gained p.Trp392*	SAS_RS03580	HlyC/CorC family transporter	0.1	0	0	0	0	0	0	0	0	0	0	0	0	0	0	0	0	0	0	0
NC_002953.3	769845	C	A	CDS	+	712/1059	238/352	missense_variant p.His238Asn	SAS_RS03695	histidinol-phosphate transaminase	0.05	0	0	0	0	0	0	0	0	0	0	0	0	0	0	0	0	0	0	0
NC_002953.3	1054872	C	A	region	+			intergenic_region	SAS_RS05210-SAS_RS05215		0.05	0	0	0	0	0	0.1	0	0	0	0	0	0	0	0	0	0	0	0	0
NC_002953.3	1135426	A	T	CDS	-	1386/1938	462/645	synonymous_variant p.Ser462Ser	SAS_RS05630	heme uptake protein IsdB	0.05	0	0	0	0	0	0	0	0	0	0	0	0	0	0	0	0	0	0	0
NC_002953.3	1214926	C	A	CDS	+	38/693	13/230	stop_gained p.Ser13*	SAS_RS06045	orotidine-5'-phosphate decarboxylase	0.05	0	0	0	0	0	0	0	0	0	0	0	0	0	0	0	0	0	0	0
NC_002953.3	1254204	T	A	CDS	+	724/738	242/245	missense_variant p.Leu242Met	SAS_RS06230	tRNA (guanosine(37)-N1)-methyltransferase TrmD	0.05	0	0	0	0	0.05	0	0	0	0	0	0	0	0	0	0	0	0	0	0
NC_002953.3	1323302	T	A	CDS	+	1012/2010	338/669	missense_variant p.Tyr338Asn	SAS_RS06525	DNA mismatch repair protein MutL	0.05	0	0	0	0	0	0	0	0	0	0	0	0	0	0	0	0	0	0	0
NC_002953.3	1331211	C	A	CDS	+	533/936	178/311	missense_variant p.Thr178Lys	SAS_RS06555	tRNA (adenosine(37)-N6)-dimethylallyltransferase MiaA	0.05	0.05	0	0	0	0	0	0	0	0	0	0	0	0	0	0	0	0	0	0
NC_002953.3	1452680	A	T	CDS	-	534/2799	178/932	missense_variant p.Asn178Lys	SAS_RS07185	2-oxoglutarate dehydrogenase E1 component	0.05	0	0	0	0	0	0	0	0	0	0	0	0	0	0	0	0	0	0	0
NC_002953.3	1653517	A	T	CDS	-	118/291	40/96	missense_variant p.Leu40Ile	SAS_RS08130	ribosome assembly RNA-binding protein YhbY	0.075	0	0	0	0	0	0	0	0	0	0	0	0	0	0	0	0	0	0	0
NC_002953.3	1658833	C	A	region	+			intergenic_region	SAS_RS08165-SAS_RS08170		0.05	0	0	0	0	0	0.05	0	0	0	0	0	0	0	0	0	0	0	0	0
NC_002953.3	1658835	G	A	region	+			intergenic_region	SAS_RS08165-SAS_RS08170		0.05	0	0	0	0	0	0	0.05	0	0	0	0	0	0	0	0	0	0	0	0
NC_002953.3	1665873	A	T	CDS	-	224/735	75/244	missense_variant p.Phe75Tyr	SAS_RS08200	5-oxoprolinase subunit PxpB	0.05	0	0	0.05	0	0	0	0	0	0	0	0	0	0	0	0	0	0	0	0
NC_002953.3	1901122	T	A	CDS	+	25/789	9/262	missense_variant p.Leu9Ile	SAS_RS09320	DUF1828 domain-containing protein	0.05	0	0	0	0	0	0	0	0	0	0	0	0	0	0	0	0	0	0	0
NC_002953.3	2040783	C	T	CDS	-	1911/4650	637/1549	synonymous_variant p.Glu637Glu	SAS_RS10200	phage tail tape measure protein	0.05	0	0	0	0	0	0	0	0	0	0	0	0	0	0	0	0	0	0	0
NC_002953.3	2114999	G	A	CDS	+	431/1269	144/422	missense_variant p.Ser144Asn	SAS_RS10665	L-threonine dehydratase biosynthetic IlvA	0.125	0	0	0	0	0	0	0	0	0	0	0	0	0	0	0	0	0	0	0
NC_002953.3	2275611	C	A	CDS	+	2102/2448	701/815	missense_variant p.Thr701Lys	SAS_RS11455	hyaluronate lyase	0.05	0	0	0	0	0	0	0	0	0	0	0	0	0	0	0	0	0	0	0
NC_002953.3	2383183	C	T	CDS	+	1061/1260	354/419	missense_variant p.Ser354Leu	SAS_RS12095	CPBP family intramembrane metalloprotease SdpC	0.05	0	0	0	0	0	0	0	0	0	0	0	0	0	0	0	0	0	0	0
NC_002953.3	2402716	A	T	CDS	-	1153/1383	385/460	missense_variant p.Ser385Thr	SAS_RS12205	zinc ribbon domain-containing protein	0.05	0	0	0	0	0	0	0	0	0	0	0	0	0	0	0	0	0	0	0
NC_002953.3	2481243	C	T	CDS	-	297/1734	99/577	synonymous_variant p.Gly99Gly	SAS_RS12610	ABC transporter ATP-binding protein	0.05	0	0	0	0	0	0	0	0	0	0	0	0	0	0	0	0	0	0	0
NC_002953.3	2594563	G	T	region	+			intergenic_region	SAS_RS13165-SAS_RS13170		0.05	0.05	0	0	0	0	0	0	0	0	0	0	0	0	0	0	0	0	0	0
NC_002953.3	2751821	G	A	region	+			intergenic_region	SAS_RS13890-SAS_RS13895		0.05	0	0	0	0	0	0	0	0	0	0	0	0	0	0	0	0	0	0	0
NC_002953.3	367586	C	A	CDS	+	89/855	30/284	missense_variant p.Thr30Lys	SAS_RS01650	EfeM/EfeO family lipoprotein	0	0.05	0	0	0	0	0	0	0	0	0	0	0	0	0	0	0	0	0	0
NC_002953.3	529153	C	G	region	+			intergenic_region	SAS_RS02480-SAS_RS02485		0	0.05	0	0	0	0	0	0	0	0	0	0	0	0	0	0	0	0	0	0
NC_002953.3	563382	C	A	CDS	+	485/525	162/174	missense_variant p.Ala162Glu	SAS_RS02670	NYN domain-containing protein	0	0.05	0	0	0	0	0	0	0	0	0	0	0	0	0	0	0	0	0	0
NC_002953.3	605193	T	C	CDS	+	3057/3426	1019/1141	synonymous_variant p.Asp1019Asp	SAS_RS02820	MSCRAMM family adhesin SdrE	0	0.05	0	0	0	0	0	0	0	0	0	0	0	0	0	0	0	0	0	0
NC_002953.3	701982	C	A	CDS	+	824/924	275/307	missense_variant p.Pro275Gln	SAS_RS03345	NAD(P)-dependent oxidoreductase	0	0.05	0	0	0	0	0	0	0	0	0	0	0	0	0	0	0	0	0	0
NC_002953.3	720230	A	T	CDS	-	657/690	219/229	missense_variant p.Asn219Lys	SAS_RS03440	hypothetical protein	0	0.05	0	0	0	0	0	0	0	0	0	0	0	0	0.05	0	0	0	0	0
NC_002953.3	845742	G	A	region	+			intergenic_region	SAS_RS04050-SAS_RS04055		0	0.05	0	0	0	0	0	0	0	0	0	0	0	0	0	0	0	0	0	0
NC_002953.3	950509	T	A	CDS	+	880/987	294/328	missense_variant p.Cys294Ser	SAS_RS04595	ABC transporter ATP-binding protein	0	0.05	0	0	0	0	0	0	0.05	0	0	0	0	0	0.05	0	0	0	0	0
NC_002953.3	959758	G	T	CDS	-	730/807	244/268	missense_variant p.Gln244Lys	SAS_RS04640	DsbA family protein	0	0.05	0	0	0	0	0	0	0	0	0	0	0	0	0.05	0	0	0	0	0
NC_002953.3	959760	A	T	CDS	-	728/807	243/268	missense_variant p.Ile243Asn	SAS_RS04640	DsbA family protein	0	0.05	0	0	0	0	0	0	0	0	0	0	0	0	0	0	0	0	0	0
NC_002953.3	959763	G	T	CDS	-	725/807	242/268	missense_variant p.Ala242Asp	SAS_RS04640	DsbA family protein	0	0.05	0	0	0	0	0	0	0	0	0	0	0	0	0	0	0	0	0	0
NC_002953.3	1055239	G	T	CDS	-	764/1011	255/336	missense_variant p.Thr255Lys	SAS_RS05215	acyltransferase family protein	0	0.05	0	0	0	0	0	0	0	0	0	0	0	0	0	0	0	0	0	0
NC_002953.3	1172987	A	T	CDS	-	14/726	5/241	missense_variant p.Ile5Asn	SAS_RS05845	superantigen-like protein SSL13	0	0.05	0	0	0	0	0	0	0	0	0	0	0	0	0	0	0	0	0.05	0
NC_002953.3	1193091	C	A	CDS	+	308/1413	103/470	stop_gained p.Ser103*	SAS_RS05950	cell division protein FtsA	0	0.05	0	0	0	0	0	0	0	0	0	0	0	0	0	0	0	0	0	0
NC_002953.3	1303366	T	A	CDS	+	918/1266	306/421	synonymous_variant p.Ile306Ile	SAS_RS06435	insulinase family protein	0	0.05	0	0	0	0	0	0	0	0	0	0	0	0	0	0	0	0	0	0
NC_002953.3	1332131	G	T	CDS	-	430/477	144/158	missense_variant p.Gln144Lys	SAS_RS06565	glutathione peroxidase	0	0.05	0	0	0	0	0	0	0	0	0	0	0	0	0	0	0	0	0	0
NC_002953.3	1344050	T	A	CDS	+	195/462	65/153	missense_variant p.Asn65Lys	SAS_RS14615	phage capsid protein	0	0.05	0	0	0	0	0	0	0	0	0	0	0	0	0	0	0	0	0	0
NC_002953.3	1389809	G	A	CDS	+	289/1461	97/486	missense_variant p.Ala97Thr	SAS_RS06875	alanine:cation symporter family protein	0	1	0	0	0	0	0	0	0	0	0	0	0	0	0	0	0	0	0	0
NC_002953.3	1395206	G	T	CDS	+	1051/2523	351/840	missense_variant p.Val351Leu	SAS_RS06895	phosphatidylglycerol lysyltransferase	0	0.05	0	0	0	0	0	0	0	0	0	0	0	0	0	0	0	0	0	0
NC_002953.3	1602488	G	T	CDS	-	289/525	97/174	missense_variant p.Gln97Lys	SAS_RS07845	shikimate kinase	0	0.05	0	0	0	0	0	0	0	0	0	0	0	0	0	0	0	0	0	0
NC_002953.3	1602495	C	T	CDS	-	282/525	94/174	synonymous_variant p.Leu94Leu	SAS_RS07845	shikimate kinase	0	0.05	0	0	0	0	0	0	0	0	0	0	0	0	0	0	0	0	0	0
NC_002953.3	1609237	G	T	CDS	-	870/1464	290/487	missense_variant p.Asn290Lys	SAS_RS07905	rhomboid family intramembrane serine protease	0	0.05	0	0	0	0	0	0	0	0	0	0	0	0	0	0	0	0	0	0
NC_002953.3	1625363	A	T	region	+			intergenic_region	SAS_RS07980-SAS_RS07985		0	0.05	0	0	0	0	0	0	0	0	0	0	0	0	0	0	0	0	0	0
NC_002953.3	1651540	T	A	CDS	-	302/717	101/238	missense_variant p.Asp101Val	SAS_RS08110	class I SAM-dependent methyltransferase	0	0.05	0	0	0	0	0	0	0	0	0	0.05	0	0	0	0	0	0	0	0
NC_002953.3	1651541	C	A	CDS	-	301/717	101/238	missense_variant p.Asp101Tyr	SAS_RS08110	class I SAM-dependent methyltransferase	0	0.05	0	0	0	0	0	0	0	0	0	0	0	0	0	0	0	0	0	0
NC_002953.3	1696049	G	A	CDS	-	147/2274	49/757	synonymous_variant p.Ile49Ile	SAS_RS08340	single-stranded-DNA-specific exonuclease RecJ	0	0.875	0	0	0	0	0	0	0	0	0	0	0	0	0	0	0	0	0	0
NC_002953.3	1698299	C	T	CDS	-	379/2280	127/759	missense_variant p.Gly127Ser	SAS_RS08345	protein translocase subunit SecDF	0	1	0.4	0	0	0	0	0	0	0	0	0	0	0	0	0.175	0.15	0.2	0.075	0
NC_002953.3	1826111	C	T	CDS	-	6547/6561	2183/2186	missense_variant p.Glu2183Lys	SAS_RS08960	DUF1542 domain-containing protein	0	0.05	0	0	0	0	0	0	0	0	0	0	0	0	0	0	0	0	0	0
NC_002953.3	1875827	G	T	CDS	-	3206/4112	1069/1369	missense_variant p.Ala1069Glu	SAS_RS09210	NTPase	0	0.05	0	0	0	0	0	0	0	0	0	0	0	0	0	0	0	0	0	0
NC_002953.3	1949164	T	A	region	+			intergenic_region	SAS_RS09700-SAS_RS09705		0	0.05	0	0.05	0	0	0	0	0	0	0	0	0	0	0	0	0	0	0	0
NC_002953.3	2016197	C	A	CDS	+	132/564	44/187	synonymous_variant p.Ile44Ile	SAS_RS10060	thioredoxin family protein	0	0.05	0	0	0	0	0	0	0	0	0	0	0	0	0	0	0	0	0	0
NC_002953.3	2065245	T	A	region	+			intergenic_region	SAS_RS10410-SAS_RS10415		0	0.05	0	0	0	0	0	0	0	0	0	0	0	0	0	0	0	0.05	0	0
NC_002953.3	2087591	C	*	CDS	+	418/564	140/187	missense_variant p.Gln140Lys	SAS_RS10525	accessory gene regulator AgrB	0	0.05	0	0	0	0	0	0	0	0	0	0	0	0	0	0	0	0	0	0
NC_002953.3	2376337	C	T	region	+			intergenic_region	SAS_RS12070-SAS_RS12075		0	1	0.425	0	0	0	0	0	0	0	0	0	0	0	0	0.1	0.175	0.175	0.05	0
NC_002953.3	38621	C	A	CDS	-	278/1311	93/436	missense_variant p.Gly93Val	SAS_RS00140	hypothetical protein	0	0	0.05	0	0	0	0	0	0	0	0	0	0	0	0	0	0	0	0	0
NC_002953.3	38622	C	A	CDS	-	277/1311	93/436	missense_variant p.Gly93Trp	SAS_RS00140	hypothetical protein	0	0	0.05	0	0	0	0	0	0	0	0	0	0	0	0	0	0	0	0	0
NC_002953.3	38624	C	A	CDS	-	275/1311	92/436	missense_variant p.Ser92Ile	SAS_RS00140	hypothetical protein	0	0	0.05	0	0	0	0	0	0	0	0	0	0	0	0	0	0	0	0	0
NC_002953.3	38630	G	A	CDS	-	269/1311	90/436	missense_variant p.Ala90Val	SAS_RS00140	hypothetical protein	0	0	0.05	0	0	0	0	0	0	0	0	0	0	0	0	0	0	0	0	0
NC_002953.3	38631	C	A	CDS	-	268/1311	90/436	missense_variant p.Ala90Ser	SAS_RS00140	hypothetical protein	0	0	0.05	0	0	0	0	0	0	0	0	0	0	0	0	0	0	0	0	0
NC_002953.3	44363	G	A	CDS	-	94/1626	32/541	stop_gained p.Gln32*	SAS_RS00170	recombinase family protein	0	0	0.05	0	0	0	0	0	0	0	0	0	0	0	0	0	0	0	0	0
NC_002953.3	59419	A	T	CDS	-	437/1040	146/345	missense_variant p.Val146Glu	SAS_RS14285	hypothetical protein	0	0	0.05	0	0	0	0	0	0	0	0	0	0	0	0	0	0	0	0	0
NC_002953.3	73503	A	T	CDS	-	377/534	126/177	missense_variant p.Ile126Asn	SAS_RS00325	DUF4865 family protein	0	0	0.05	0	0	0	0	0	0	0	0	0	0	0	0	0	0	0	0	0
NC_002953.3	206419	A	T	CDS	+	171/1719	57/572	synonymous_variant p.Ser57Ser	SAS_RS00900	hypothetical protein	0	0	0.05	0	0	0	0	0	0	0	0	0	0	0	0	0	0	0	0	0
NC_002953.3	367584	G	A	CDS	+	87/855	29/284	synonymous_variant p.Lys29Lys	SAS_RS01650	EfeM/EfeO family lipoprotein	0	0	0.05	0	0	0	0	0	0	0	0	0	0	0	0	0	0	0	0	0
NC_002953.3	423319	C	T	region	+			intergenic_region	SAS_RS01940-SAS_RS01950		0	0	0.05	0	0	0	0	0	0	0	0	0	0	0	0	0	0	0	0	0
NC_002953.3	431505	T	C	CDS	+	229/948	77/315	missense_variant p.Ser77Pro	SAS_RS02000	superantigen-like protein SSL4	0	0	0.05	0	0	0	0.05	0.05	0	0	0	0	0	0	0	0	0	0	0	0
NC_002953.3	640718	G	T	CDS	+	474/622	158/206	missense_variant p.Met158Ile	SAS_RS03015	hypothetical protein	0	0	0.05	0	0	0	0	0	0	0	0	0	0	0	0	0	0	0	0	0
NC_002953.3	660436	A	T	region	+			intergenic_region	SAS_RS03130-SAS_RS03135		0	0	0.05	0	0	0	0	0	0	0	0	0	0	0	0	0	0	0	0	0
NC_002953.3	701138	C	T	region	+			intergenic_region	SAS_RS03340-SAS_RS03345		0	0	0.05	0	0	0	0	0	0	0	0	0	0	0	0	0	0	0	0	0
NC_002953.3	823397	A	T	region	+			intergenic_region	SAS_RS03960-SAS_RS03965		0	0	0.05	0	0	0	0	0	0	0	0	0	0	0	0	0	0	0	0	0
NC_002953.3	823401	G	T	region	+			intergenic_region	SAS_RS03960-SAS_RS03965		0	0	0.05	0	0	0	0	0	0	0	0	0	0	0	0	0	0.05	0	0	0
NC_002953.3	835871	G	T	CDS	+	1325/2373	442/790	missense_variant p.Arg442Ile	SAS_RS04015	ribonuclease R	0	0	0.075	0	0	0	0	0	0	0	0	0	0	0	0	0	0	0	0	0
NC_002953.3	1038998	C	A	CDS	-	273/291	91/96	missense_variant p.Leu91Phe	SAS_RS14550	hypothetical protein	0	0	0.075	0	0	0	0	0	0	0	0	0	0	0	0	0	0	0	0	0
NC_002953.3	1087966	C	A	CDS	+	840/1296	280/431	missense_variant p.Phe280Leu	SAS_RS05370	hypothetical protein	0	0	0.05	0	0	0	0	0	0	0	0	0	0	0	0	0	0	0	0	0
NC_002953.3	1111649	T	A	CDS	+	724/1020	242/339	missense_variant p.Tyr242Asn	SAS_RS05495	DUF4064 domain-containing protein	0	0	0.05	0	0	0	0	0	0.05	0	0	0	0	0	0	0	0	0	0	0
NC_002953.3	1133041	A	T	CDS	-	743/1140	248/379	stop_gained p.Leu248*	SAS_RS05610	nucleotidyltransferase	0	0	0.05	0	0	0	0	0	0	0	0	0	0	0	0	0	0	0	0	0
NC_002953.3	1289834	T	A	CDS	+	444/2118	148/705	synonymous_variant p.Ile148Ile	SAS_RS06390	translation initiation factor IF-2	0	0	0.05	0	0	0	0	0	0	0	0	0	0	0	0	0	0	0	0	0
NC_002953.3	1332868	T	G	CDS	+	197/1239	66/412	missense_variant p.Val66Gly	SAS_RS06570	GTPase HflX	0	0	0.075	0.05	0	0	0	0	0	0	0	0	0	0	0	0	0	0	0	0
NC_002953.3	1335249	G	A	region	+			intergenic_region	SAS_RS06575-SAS_RS06580		0	0	0.05	0	0	0	0	0	0	0	0	0	0	0	0	0	0	0	0	0
NC_002953.3	1500207	G	T	CDS	-	22/1323	8/440	missense_variant p.Gln8Lys	SAS_RS07320	amino acid permease	0	0	0.05	0	0	0	0	0	0	0	0	0	0	0	0	0	0	0	0	0
NC_002953.3	1551906	C	T	CDS	-	662/915	221/304	missense_variant p.Arg221Lys	SAS_RS07585	DUF1672 domain-containing protein	0	0	0.05	0	0	0	0	0	0	0	0	0	0	0	0	0	0	0	0	0
NC_002953.3	1578293	C	T	CDS	-	179/1134	60/377	missense_variant p.Cys60Tyr	SAS_RS07715	M20/M25/M40 family metallo-hydrolase	0	0	0.125	0	0	0	0	0	0	0	0	0	0	0	0	0	0	0	0	0
NC_002953.3	1665874	A	T	CDS	-	223/735	75/244	missense_variant p.Phe75Ile	SAS_RS08200	5-oxoprolinase subunit PxpB	0	0	0.05	0	0	0	0	0	0	0	0	0	0	0	0	0	0	0	0	0
NC_002953.3	1795387	G	T	region	+			intergenic_region	SAS_RS08825-SAS_RS08830		0	0	0.05	0	0	0	0	0	0	0.05	0	0	0	0	0	0.05	0	0	0	0
NC_002953.3	1877768	G	T	CDS	-	1265/4112	422/1369	missense_variant p.Thr422Lys	SAS_RS09210	NTPase	0	0	0.05	0	0	0	0	0	0	0.05	0	0	0.05	0	0	0	0	0.05	0	0
NC_002953.3	2099330	C	T	CDS	+	1294/1929	432/642	missense_variant p.Arg432Cys	SAS_RS10585	ABC transporter ATP-binding protein	0	0	0.05	0	0	0	0	0	0	0	0	0	0	0	0	0	0	0	0	0
NC_002953.3	2126431	G	T	CDS	-	311/510	104/169	missense_variant p.Thr104Lys	SAS_RS10710	anti-sigma B factor RsbW	0	0	0.05	0	0	0	0	0	0	0	0	0	0	0	0	0	0	0	0	0
NC_002953.3	2197179	A	T	CDS	-	360/414	120/137	missense_variant p.Asp120Glu	SAS_RS11105	thiol-disulfide oxidoreductase DCC family protein	0	0	0.05	0	0	0.05	0	0.05	0	0	0	0	0	0	0	0	0	0	0	0
NC_002953.3	2324758	G	T	CDS	-	613/783	205/260	missense_variant p.Gln205Lys	SAS_RS11805	molybdate ABC transporter substrate-binding protein	0	0	0.05	0	0	0	0	0	0	0	0	0	0	0	0.05	0	0	0	0	0
NC_002953.3	2379345	G	T	CDS	-	17/1662	6/553	missense_variant p.Ala6Glu	SAS_RS12080	urocanate hydratase	0	0	0.05	0	0	0	0	0	0	0	0	0	0	0	0	0	0	0	0	0
NC_002953.3	2379349	G	T	CDS	-	13/1662	5/553	missense_variant p.Gln5Lys	SAS_RS12080	urocanate hydratase	0	0	0.05	0.05	0	0	0	0	0	0	0	0	0	0	0	0	0	0	0	0
NC_002953.3	2379350	A	T	CDS	-	12/1662	4/553	synonymous_variant p.Ile4Ile	SAS_RS12080	urocanate hydratase	0	0	0.05	0	0	0	0	0	0	0	0	0	0.05	0	0	0	0	0	0	0
NC_002953.3	2417521	C	T	CDS	-	501/516	167/171	missense_variant p.Met167Ile	SAS_RS12275	N-acetyltransferase	0	0	0.05	0	0	0	0	0	0	0	0	0	0	0	0	0	0	0.05	0	0
NC_002953.3	2417522	A	T	CDS	-	500/516	167/171	missense_variant p.Met167Lys	SAS_RS12275	N-acetyltransferase	0	0	0.05	0	0	0.05	0	0	0	0	0	0	0	0.05	0	0	0	0	0	0
NC_002953.3	2435294	A	T	region	+			intergenic_region	SAS_RS12360-SAS_RS12365		0	0	0.05	0	0	0	0	0	0	0	0	0	0	0	0	0	0	0	0	0
NC_002953.3	115820	G	T	CDS	-	11/192	1963-04-01	missense_variant p.Thr4Lys	SAS_RS00490	hypothetical protein	0	0	0	0.05	0	0	0	0	0	0	0	0	0	0	0	0	0	0	0	0
NC_002953.3	202835	G	A	CDS	-	216/600	72/199	synonymous_variant p.Phe72Phe	SAS_RS00875	hypothetical protein	0	0	0	0.05	0	0	0	0	0	0	0	0	0	0	0	0	0	0	0	0
NC_002953.3	325676	C	A	CDS	+	261/399	87/132	missense_variant p.Asn87Lys	SAS_RS01450	DUF4064 domain-containing protein	0	0	0	0.05	0	0	0	0	0	0	0	0	0	0	0	0	0	0	0	0
NC_002953.3	367589	C	A	CDS	+	92/855	31/284	stop_gained p.Ser31*	SAS_RS01650	EfeM/EfeO family lipoprotein	0	0	0	0.05	0	0	0	0	0	0	0	0	0	0	0	0	0	0	0	0
NC_002953.3	422769	G	T	CDS	-	546/588	182/195	missense_variant p.His182Gln	SAS_RS01940	MafB-like protein	0	0	0	0.05	0	0	0	0	0	0	0	0	0	0	0	0	0	0	0	0
NC_002953.3	501043	C	T	CDS	+	83/726	28/241	missense_variant p.Ser28Leu	SAS_RS02335	tRNA1(Val) (adenine(37)-N6)-methyltransferase	0	0	0	0.05	0	0.05	0	0	0	0	0	0	0	0	0	0	0	0	0	0
NC_002953.3	508887	C	A	CDS	+	778/849	260/282	missense_variant p.Gln260Lys	SAS_RS02380	4-diphosphocytidyl-2C-methyl-D-erythritol kinase	0	0	0	0.05	0	0	0	0	0	0	0	0	0	0	0	0	0	0	0	0
NC_002953.3	613418	A	T	CDS	+	32/648	11/215	missense_variant p.Asp11Val	SAS_RS02865	HAD family hydrolase	0	0	0	0.05	0	0	0	0	0	0	0	0	0	0	0	0	0.05	0	0	0
NC_002953.3	613420	G	T	CDS	+	34/648	12/215	missense_variant p.Gly12Cys	SAS_RS02865	HAD family hydrolase	0	0	0	0.05	0	0	0	0	0	0	0	0	0	0	0	0	0.05	0	0	0
NC_002953.3	652323	T	A	CDS	+	327/384	109/127	missense_variant p.Asp109Glu	SAS_RS03090	DUF1934 family protein	0	0	0	0.05	0	0	0	0	0	0	0	0	0	0	0	0	0	0	0	0
NC_002953.3	666687	G	T	CDS	+	1474/2403	492/800	missense_variant p.Val492Leu	SAS_RS03165	cation:proton antiporter	0	0	0	0.05	0	0	0	0	0	0	0	0	0	0	0	0	0	0	0	0
NC_002953.3	823398	A	T	region	+			intergenic_region	SAS_RS03960-SAS_RS03965		0	0	0	0.05	0	0	0	0	0	0	0	0	0	0	0	0	0	0	0	0
NC_002953.3	897959	G	T	CDS	-	893/1497	298/498	missense_variant p.Ala298Asp	SAS_RS04385	Na+/H+ antiporter subunit D	0	0	0	0.05	0	0	0	0	0	0	0	0	0	0	0	0	0	0	0	0
NC_002953.3	972973	C	T	region	+			intergenic_region	SAS_RS04700-SAS_RS04705		0	0	0	0.325	0.125	0	0	0	0	0	0	0	0	0	0	0	0	0	0	0
NC_002953.3	1063056	G	A	CDS	-	30/1218	10/405	synonymous_variant p.Ile10Ile	SAS_RS05245	LytR family transcriptional regulator	0	0	0	0.05	0	0	0	0	0	0	0	0	0	0	0	0	0	0	0	0
NC_002953.3	1063059	C	A	CDS	-	27/1218	9/405	missense_variant p.Leu9Phe	SAS_RS05245	LytR family transcriptional regulator	0	0	0	0.05	0	0	0	0	0	0	0	0	0	0	0	0	0	0	0	0
NC_002953.3	1134529	A	T	CDS	-	75/225	25/74	missense_variant p.Asp25Glu	SAS_RS05620	hypothetical protein	0	0	0	0.05	0	0	0	0	0	0	0	0	0	0	0	0	0	0	0	0
NC_002953.3	1161906	G	T	CDS	+	232/588	78/195	missense_variant p.Gly78Cys	SAS_RS05750	non-canonical purine NTP pyrophosphatase	0	0	0	0.05	0	0	0	0	0	0	0	0	0	0	0	0	0	0	0	0
NC_002953.3	1190850	T	G	CDS	+	857/1350	286/449	missense_variant p.Leu286Arg	SAS_RS05940	UDP-N-acetylmuramoyl-L-alanine--D-glutamate ligase	0	0	0	0.075	0	0	0	0	0	0	0	0	0	0	0	0	0	0	0	0
NC_002953.3	1317050	C	A	CDS	+	122/1545	41/514	missense_variant p.Ala41Glu	SAS_RS06505	tRNA (N6-isopentenyl adenosine(37)-C2)-methylthiotransferase MiaB	0	0	0	0.05	0	0	0	0	0	0	0	0	0	0	0	0	0	0.05	0	0
NC_002953.3	1332856	G	T	CDS	+	185/1239	62/412	missense_variant p.Arg62Leu	SAS_RS06570	GTPase HflX	0	0	0	0.05	0	0	0	0	0.05	0	0	0	0	0	0	0	0	0	0	0
NC_002953.3	1351193	T	A	CDS	+	206/603	69/200	missense_variant p.Ile69Asn	SAS_RS06690	DNA-binding response regulator	0	0	0	0.05	0	0	0	0	0	0	0	0	0	0	0	0	0.05	0	0	0
NC_002953.3	1513945	C	A	CDS	+	442/678	148/225	missense_variant p.Gln148Lys	SAS_RS07390	Holliday junction resolvase RecU	0	0	0	0.05	0	0	0	0	0	0	0	0	0	0	0	0	0	0	0	0
NC_002953.3	1563763	A	T	CDS	-	309/888	103/295	stop_gained p.Tyr103*	SAS_RS07640	tyrosine recombinase XerD	0	0	0	0.05	0	0	0	0	0	0	0	0	0	0	0	0	0	0	0	0
NC_002953.3	1636543	G	T	CDS	-	56/753	19/250	missense_variant p.Thr19Lys	SAS_RS08045	16S rRNA (uracil(1498)-N(3))-methyltransferase	0	0	0	0.05	0	0	0	0	0	0	0	0	0	0	0	0	0	0	0	0
NC_002953.3	1690693	G	T	CDS	-	61/453	21/150	missense_variant p.Gln21Lys	SAS_RS08325	D-tyrosyl-tRNA(Tyr) deacylase	0	0	0	0.05	0	0	0	0	0	0	0	0	0	0	0	0	0.05	0	0	0
NC_002953.3	1693549	C	A	CDS	-	352/519	118/172	missense_variant p.Asp118Tyr	SAS_RS08335	adenine phosphoribosyltransferase	0	0	0	0.85	1	0	0	0	0	0	0	0	0	0	0	0	0	0	0	0
NC_002953.3	1753029	A	G	CDS	-	1658/1758	553/585	missense_variant p.Val553Ala	SAS_RS08630	pyruvate kinase	0	0	0	0.05	0	0	0	0	0	0	0	0	0	0	0	0	0	0	0	0
NC_002953.3	1792113	G	A	CDS	+	647/906	216/301	missense_variant p.Ser216Asn	SAS_RS08810	penicillin-binding protein	0	0	0	0.85	1	0	0	0	0	0	0	0	0	0	0	0	0	0	0	0
NC_002953.3	1797282	G	T	region	+			intergenic_region	SAS_RS08830-SAS_RS08835		0	0	0	0.05	0	0	0	0	0	0	0	0	0	0	0	0	0	0	0	0
NC_002953.3	1964792	T	A	CDS	+	108/276	36/91	missense_variant p.Asp36Glu	SAS_RS09795	hypothetical protein	0	0	0	0.05	0	0	0	0	0	0	0	0	0	0	0	0	0	0	0	0
NC_002953.3	1993524	T	A	CDS	-	98/303	33/100	missense_variant p.Asp33Val	SAS_RS09940	hypothetical protein	0	0	0	0.05	0	0	0	0	0	0	0	0	0	0	0	0	0	0	0	0
NC_002953.3	2009750	T	A	CDS	+	1278/1380	426/459	missense_variant p.His426Gln	SAS_RS10020	aldehyde dehydrogenase	0	0	0	0.05	0	0	0	0	0	0	0	0	0	0	0	0	0	0	0	0
NC_002953.3	2074167	A	T	CDS	-	883/912	295/303	missense_variant p.Leu295Ile	SAS_RS10455	iron-hydroxamate ABC transporter substrate-binding protein	0	0	0	0.05	0	0	0	0	0	0	0	0	0	0	0	0	0	0	0	0
NC_002953.3	2088210	A	T	CDS	+	248/1236	83/411	missense_variant p.Tyr83Phe	SAS_RS10535	GHKL domain-containing protein	0	0	0	0.05	0	0	0	0	0	0	0	0	0	0	0	0	0	0	0	0
NC_002953.3	2088211	C	T	CDS	+	249/1236	83/411	synonymous_variant p.Tyr83Tyr	SAS_RS10535	GHKL domain-containing protein	0	0	0	0.05	0	0	0	0	0	0	0	0	0	0	0	0	0	0	0	0
NC_002953.3	2088212	A	T	CDS	+	250/1236	84/411	missense_variant p.Ile84Phe	SAS_RS10535	GHKL domain-containing protein	0	0	0	0.05	0	0	0	0	0	0	0	0	0	0	0	0	0	0	0	0
NC_002953.3	2101608	C	A	CDS	+	1282/1611	428/536	missense_variant p.Gln428Lys	SAS_RS10595	MutS family DNA mismatch repair protein	0	0	0	0.05	0	0	0	0	0	0	0	0	0	0	0	0	0	0	0	0
NC_002953.3	2319592	C	A	CDS	-	180/486	60/161	synonymous_variant p.Gly60Gly	SAS_RS11770	molybdopterin-guanine dinucleotide biosynthesis protein B	0	0	0	0.075	0	0	0	0	0	0	0	0	0	0	0	0	0	0	0	0
NC_002953.3	2356398	G	T	region	+			intergenic_region	SAS_RS11965-SAS_RS11970		0	0	0	0.05	0	0	0	0	0	0	0	0	0	0	0	0	0	0	0	0
NC_002953.3	2356399	A	T	region	+			intergenic_region	SAS_RS11965-SAS_RS11970		0	0	0	0.05	0	0	0	0	0	0	0	0	0	0	0	0	0	0	0	0
NC_002953.3	2430583	C	T	CDS	+	629/2106	210/701	missense_variant p.Ser210Phe	SAS_RS12340	AraC family transcriptional regulator	0	0	0	0.85	1	0	0	0	0	0	0	0	0	0	0	0	0	0	0	0
NC_002953.3	2438336	G	T	region	+			intergenic_region	SAS_RS12375-SAS_RS14880		0	0	0	0.05	0	0	0	0	0	0	0	0	0	0	0	0	0	0	0	0
NC_002953.3	2531286	G	T	region	+			intergenic_region	SAS_RS12860-SAS_RS12865		0	0	0	0.05	0	0	0	0	0	0	0	0	0	0	0	0	0	0	0	0
NC_002953.3	2640396	G	T	CDS	+	22/501	8/166	missense_variant p.Ala8Ser	SAS_RS14945	hypothetical protein	0	0	0	0.05	0	0	0	0	0	0	0	0	0	0	0	0	0	0	0	0
NC_002953.3	2670583	A	T	CDS	-	458/1497	153/498	missense_variant p.Met153Lys	SAS_RS13555	malate:quinone oxidoreductase	0	0	0	0.05	0	0	0	0	0	0	0	0	0	0	0	0	0	0	0	0
NC_002953.3	2736935	A	T	CDS	-	6687/6828	2229/2275	missense_variant p.Ser2229Arg	SAS_RS13840	serine-rich repeat glycoprotein adhesin SasA	0	0	0	0.05	0	0	0	0	0	0	0	0	0	0	0	0	0	0	0	0
NC_002953.3	79171	T	A	region	+			intergenic_region	SAS_RS00340-SAS_RS00345		0	0	0	0	0.05	0	0	0	0	0	0	0	0	0	0	0	0	0	0	0
NC_002953.3	206935	G	T	CDS	+	687/1719	229/572	synonymous_variant p.Ser229Ser	SAS_RS00900	hypothetical protein	0	0	0	0	0.05	0	0	0	0	0	0	0	0	0	0	0	0	0	0	0
NC_002953.3	318668	G	T	CDS	+	107/684	36/227	missense_variant p.Gly36Val	SAS_RS01395	DUF5079 family protein	0	0	0	0	0.05	0	0	0	0	0	0	0	0	0	0	0	0	0	0	0
NC_002953.3	576660	C	A	CDS	+	48/414	16/137	synonymous_variant p.Ile16Ile	SAS_RS02730	30S ribosomal protein S12	0	0	0	0	0.05	0	0	0	0	0	0	0	0	0	0	0	0	0	0	0
NC_002953.3	607155	T	A	region	+			intergenic_region	SAS_RS02825-SAS_RS02830		0	0	0	0	0.05	0.05	0	0	0	0	0	0	0	0	0	0	0	0	0	0
NC_002953.3	643159	T	A	CDS	+	393/630	131/209	missense_variant p.Asn131Lys	SAS_RS03030	DUF443 domain-containing protein	0	0	0	0	0.05	0	0	0	0	0	0	0	0	0	0	0	0	0	0	0
NC_002953.3	643161	T	A	CDS	+	395/630	132/209	missense_variant p.Ile132Asn	SAS_RS03030	DUF443 domain-containing protein	0	0	0	0	0.05	0	0	0	0	0	0	0	0	0	0	0	0	0	0	0
NC_002953.3	643162	T	A	CDS	+	396/630	132/209	synonymous_variant p.Ile132Ile	SAS_RS03030	DUF443 domain-containing protein	0	0	0	0	0.05	0	0	0	0	0	0	0	0	0	0	0	0	0	0	0
NC_002953.3	643163	G	A	CDS	+	397/630	133/209	missense_variant p.Glu133Lys	SAS_RS03030	DUF443 domain-containing protein	0	0	0	0	0.05	0	0	0	0	0	0	0	0	0	0.05	0	0	0	0	0
NC_002953.3	643339	G	T	CDS	+	573/630	191/209	missense_variant p.Leu191Phe	SAS_RS03030	DUF443 domain-containing protein	0	0	0	0	0.05	0	0	0	0	0	0	0	0	0	0	0	0	0	0	0
NC_002953.3	748888	T	A	CDS	+	603/984	201/327	synonymous_variant p.Val201Val	SAS_RS03590	glycosyltransferase	0	0	0	0	0.05	0	0	0	0.05	0	0	0	0	0	0	0	0	0	0.075	0
NC_002953.3	902728	C	A	CDS	+	140/594	47/197	missense_variant p.Ala47Glu	SAS_RS04410	peptidyl-prolyl cis-trans isomerase	0	0	0	0	0.05	0	0	0	0	0	0	0	0	0	0	0	0	0	0	0
NC_002953.3	1004626	G	A	CDS	+	988/1239	330/412	missense_variant p.Glu330Lys	SAS_RS04940	phage portal protein	0	0	0	0	0.05	0	0	0	0	0	0	0	0	0	0	0	0	0	0	0
NC_002953.3	1013688	C	A	CDS	+	3550/6201	1184/2066	missense_variant p.Gln1184Lys	SAS_RS04995	phage tail tape measure protein	0	0	0	0	0.05	0	0	0	0	0	0	0	0	0	0	0	0	0	0	0
NC_002953.3	1029632	G	A	CDS	+	3/1512	1/503	initiator_codon_variant p.Met1?	SAS_RS05060	bifunctional metallophosphatase/5'-nucleotidase	0	0	0	0	0.05	0	0	0	0	0	0	0	0	0	0	0	0	0	0	0
NC_002953.3	1039062	G	T	CDS	-	209/291	70/96	missense_variant p.Thr70Lys	SAS_RS14550	hypothetical protein	0	0	0	0	0.05	0	0	0.05	0	0	0	0	0	0	0	0	0	0	0	0
NC_002953.3	1137665	A	T	CDS	-	402/1053	134/350	missense_variant p.Asn134Lys	SAS_RS05635	iron-regulated surface determinant protein A	0	0	0	0	0.05	0	0	0	0	0	0	0	0	0	0	0	0	0	0	0
NC_002953.3	1155986	C	A	CDS	+	712/1782	238/593	missense_variant p.Gln238Lys	SAS_RS05725	excinuclease ABC subunit C	0	0	0	0	0.05	0	0	0	0	0	0	0	0	0	0	0	0	0	0	0
NC_002953.3	1188175	C	A	CDS	+	1675/2235	559/744	missense_variant p.Gln559Lys	SAS_RS05930	penicillin-binding protein	0	0	0	0	0.075	0	0.05	0	0	0	0	0	0	0	0	0	0	0	0	0
NC_002953.3	1326107	C	A	CDS	+	785/819	262/272	stop_gained p.Ser262*	SAS_RS06535	aquaporin family protein	0	0	0	0	0.05	0	0	0	0	0	0	0	0	0.05	0	0	0	0	0	0
NC_002953.3	1627960	G	T	CDS	-	7/747	3/248	missense_variant p.Gln3Lys	SAS_RS07990	DNA repair protein RecO	0	0	0	0	0.05	0	0	0	0	0	0	0	0	0	0	0	0	0	0	0
NC_002953.3	1627961	G	T	CDS	-	6/747	2/248	synonymous_variant p.Arg2Arg	SAS_RS07990	DNA repair protein RecO	0	0	0	0	0.05	0	0	0	0	0	0	0	0	0	0	0	0	0	0	0
NC_002953.3	1627963	G	T	CDS	-	4/747	2/248	missense_variant p.Arg2Ser	SAS_RS07990	DNA repair protein RecO	0	0	0	0	0.05	0	0	0	0	0	0	0	0	0	0	0	0	0	0	0
NC_002953.3	1870732	G	T	region	+			intergenic_region	SAS_RS09165-SAS_RS09170		0	0	0	0	0.05	0	0	0	0	0	0	0	0	0	0	0	0	0	0	0
NC_002953.3	1921684	A	T	CDS	-	944/1125	315/374	missense_variant p.Ile315Asn	SAS_RS09455	DUF445 family protein	0	0	0	0	0.05	0	0	0	0	0	0	0	0	0	0	0	0	0	0	0
NC_002953.3	1979600	G	T	CDS	-	571/1362	191/453	missense_variant p.Gln191Lys	SAS_RS09885	RNA methyltransferase	0	0	0	0	0.05	0	0	0	0	0	0	0	0	0	0	0	0	0	0	0
NC_002953.3	2185476	G	A	region	+			intergenic_region	SAS_RS11035-SAS_RS11040		0	0	0	0	0.05	0	0	0	0	0	0	0	0	0	0	0	0	0	0	0
NC_002953.3	2329700	A	T	CDS	-	699/909	233/302	synonymous_variant p.Ile233Ile	SAS_RS11830	ferrichrome ABC transporter substrate-binding protein	0	0	0	0	0.05	0	0	0	0	0	0	0	0	0	0	0	0	0	0	0
NC_002953.3	2479899	A	T	CDS	-	1641/1734	547/577	synonymous_variant p.Ile547Ile	SAS_RS12610	ABC transporter ATP-binding protein	0	0	0	0	0.05	0	0	0	0	0	0	0	0	0	0	0	0	0.05	0	0
NC_002953.3	2479900	A	T	CDS	-	1640/1734	547/577	missense_variant p.Ile547Asn	SAS_RS12610	ABC transporter ATP-binding protein	0	0	0	0	0.05	0	0	0	0	0	0	0	0	0	0	0	0	0	0	0
NC_002953.3	2506436	A	T	CDS	-	457/600	153/199	missense_variant p.Ser153Thr	SAS_RS12745	hypothetical protein	0	0	0	0	0.05	0	0	0	0	0	0	0	0	0	0	0	0	0	0	0
NC_002953.3	2664588	C	A	region	+			intergenic_region	SAS_RS13525-SAS_RS13530		0	0	0	0	0.05	0	0	0	0	0	0	0	0	0	0	0	0	0	0	0
NC_002953.3	2711191	G	T	region	+			intergenic_region	SAS_RS13755-SAS_RS13760		0	0	0	0	0.125	0	0	0	0	0	0	0	0	0	0	0	0	0	0	0
NC_002953.3	302805	C	A	CDS	-	88/1524	30/507	missense_variant p.Ala30Ser	SAS_RS01325	hypothetical protein	0	0	0	0	0	0.05	0	0	0	0	0	0	0	0	0	0	0	0	0	0
NC_002953.3	406605	G	T	region	+			intergenic_region	SAS_RS14395-SAS_RS14400		0	0	0	0	0	0.05	0	0	0	0	0	0	0	0	0	0	0	0	0	0
NC_002953.3	501037	C	T	CDS	+	77/726	26/241	missense_variant p.Ser26Leu	SAS_RS02335	tRNA1(Val) (adenine(37)-N6)-methyltransferase	0	0	0	0	0	0.05	0	0	0	0	0	0	0	0	0	0	0	0	0	0
NC_002953.3	501044	A	T	CDS	+	84/726	28/241	synonymous_variant p.Ser28Ser	SAS_RS02335	tRNA1(Val) (adenine(37)-N6)-methyltransferase	0	0	0	0	0	0.05	0	0	0	0	0	0	0	0	0	0	0	0	0	0
NC_002953.3	585800	T	A	CDS	+	515/1638	172/545	missense_variant p.Met172Lys	SAS_RS02765	ribulokinase	0	0	0	0	0	0.05	0	0	0	0	0	0	0	0	0	0	0	0	0	0
NC_002953.3	602116	G	T	region	+			intergenic_region	SAS_RS02815-SAS_RS02820		0	0	0	0	0	0.05	0	0	0	0	0	0	0	0	0	0	0	0	0	0
NC_002953.3	675036	G	T	CDS	-	486/930	162/309	missense_variant p.Asn162Lys	SAS_RS03205	metal ABC transporter substrate-binding protein	0	0	0	0	0	0.05	0	0	0	0	0	0	0	0	0	0	0	0	0	0
NC_002953.3	748895	C	A	CDS	+	610/984	204/327	missense_variant p.Gln204Lys	SAS_RS03590	glycosyltransferase	0	0	0	0	0	0.05	0	0	0	0	0	0	0	0	0	0	0	0	0	0
NC_002953.3	914096	G	A	CDS	+	1297/1332	433/443	missense_variant p.Glu433Lys	SAS_RS04450	glucose-6-phosphate isomerase	0	0	0	0	0	0.05	0	0	0	0	0	0	0	0	0	0	0	0	0	0
NC_002953.3	990911	T	A	CDS	+	1556/1953	519/650	missense_variant p.Met519Lys	SAS_RS04820	DNA polymerase	0	0	0	0	0	0.05	0	0	0	0	0	0	0	0	0	0	0	0	0	0
NC_002953.3	1004901	C	A	CDS	+	41/774	14/257	stop_gained p.Ser14*	SAS_RS04945	Clp protease ClpP	0	0	0	0	0	0.05	0	0	0	0	0	0	0	0	0	0	0	0	0	0
NC_002953.3	1020712	C	A	CDS	+	1652/1911	551/636	missense_variant p.Thr551Lys	SAS_RS05015	hypothetical protein	0	0	0	0	0	0.05	0	0	0	0	0	0	0	0	0	0	0	0	0	0
NC_002953.3	1060793	C	T	CDS	-	403/435	135/144	missense_variant p.Glu135Lys	SAS_RS05235	GNAT family N-acetyltransferase	0	0	0	0	0	0.05	0	0	0	0	0	0	0	0	0	0	0	0	0	0
NC_002953.3	1198724	C	A	CDS	+	636/807	212/268	synonymous_variant p.Ile212Ile	SAS_RS05980	S4 RNA-binding protein	0	0	0	0	0	0.05	0	0	0	0	0	0	0	0	0	0	0.05	0	0	0
NC_002953.3	1347287	C	T	CDS	+	656/1482	219/493	missense_variant p.Ser219Phe	SAS_RS06670	cardiolipin synthase	0	0	0	0	0	0.05	0	0	0	0	0	0	0	0	0	0	0	0	0	0
NC_002953.3	1378921	T	A	CDS	+	1626/1647	542/548	missense_variant p.Asn542Lys	SAS_RS06835	BCCT family transporter	0	0	0	0	0	0.05	0	0	0	0	0	0	0	0.05	0	0	0	0	0	0
NC_002953.3	1451195	G	T	CDS	-	2019/2799	673/932	missense_variant p.Asn673Lys	SAS_RS07185	2-oxoglutarate dehydrogenase E1 component	0	0	0	0	0	0.05	0	0	0	0	0	0	0	0	0	0	0	0	0	0
NC_002953.3	1514310	G	T	CDS	+	133/2184	45/727	missense_variant p.Val45Phe	SAS_RS07395	penicillin-binding protein	0	0	0	0	0	0.05	0	0	0	0	0	0	0	0	0	0	0	0	0	0
NC_002953.3	1650603	C	T	CDS	-	483/687	161/228	synonymous_variant p.Gly161Gly	SAS_RS08105	ComEA family DNA-binding protein	0	0	0	0	0	0.075	0	0	0	0	0	0	0	0	0	0	0	0	0	0
NC_002953.3	1696970	A	T	CDS	-	1708/2280	570/759	missense_variant p.Leu570Ile	SAS_RS08345	protein translocase subunit SecDF	0	0	0	0	0	0.075	0	0	0	0	0	0	0	0	0	0	0	0	0	0
NC_002953.3	1726381	A	T	CDS	-	1148/1302	383/433	stop_gained p.Leu383*	SAS_RS08505	trigger factor	0	0	0	0	0	0.05	0	0	0	0	0	0	0	0	0.05	0	0	0	0	0
NC_002953.3	1746078	G	T	CDS	-	1263/1662	421/553	synonymous_variant p.Ala421Ala	SAS_RS08600	sensor histidine kinase	0	0	0	0	0	0.05	0	0	0	0	0	0	0	0	0	0	0	0	0	0
NC_002953.3	1759473	G	T	region	+			intergenic_region	SAS_RS08650-SAS_RS08655		0	0	0	0	0	0.05	0	0	0	0	0	0	0	0	0	0	0	0	0	0
NC_002953.3	1759475	G	T	region	+			intergenic_region	SAS_RS08650-SAS_RS08655		0	0	0	0	0	0.05	0	0	0	0	0	0	0	0	0	0	0	0	0	0
NC_002953.3	1759476	C	T	region	+			intergenic_region	SAS_RS08650-SAS_RS08655		0	0	0	0	0	0.05	0	0	0	0	0	0	0	0	0	0	0	0	0	0
NC_002953.3	1759478	A	T	region	+			intergenic_region	SAS_RS08650-SAS_RS08655		0	0	0	0	0	0.05	0	0	0	0	0	0	0	0	0	0	0	0	0	0
NC_002953.3	1759479	A	T	region	+			intergenic_region	SAS_RS08650-SAS_RS08655		0	0	0	0	0	0.05	0	0	0	0	0	0	0	0	0	0	0	0	0	0
NC_002953.3	1934436	T	A	region	+			intergenic_region	SAS_RS09520-SAS_RS09525		0	0	0	0	0	0.05	0	0	0	0	0	0	0	0	0	0.05	0	0	0	0
NC_002953.3	1934437	C	A	region	+			intergenic_region	SAS_RS09520-SAS_RS09525		0	0	0	0	0	0.05	0	0	0.05	0	0	0	0	0.05	0	0	0	0	0	0
NC_002953.3	1934441	C	A	region	+			intergenic_region	SAS_RS09520-SAS_RS09525		0	0	0	0	0	0.05	0	0	0	0	0	0	0	0	0	0	0	0	0	0
NC_002953.3	1967539	G	T	CDS	-	685/1044	229/347	missense_variant p.Gln229Lys	SAS_RS09810	two-component sensor histidine kinase	0	0	0	0	0	0.05	0	0	0	0	0	0	0	0	0	0	0	0	0	0
NC_002953.3	1969238	C	T	CDS	-	85/387	29/128	missense_variant p.Glu29Lys	SAS_RS09820	hypothetical protein	0	0	0	0	0	0.05	0	0	0	0	0	0	0	0	0	0	0	0	0	0
NC_002953.3	2016952	G	T	CDS	-	484/741	162/246	missense_variant p.Gln162Lys	SAS_RS10065	phenol-soluble modulin export ABC transporter permease subunit PmtD	0	0	0	0	0	0.05	0	0	0	0	0	0	0	0	0	0	0	0	0	0
NC_002953.3	2062373	G	T	CDS	-	10/198	1965-04-01	missense_variant p.Gln4Lys	SAS_RS10385	hypothetical protein	0	0	0	0	0	0.05	0	0	0	0	0	0	0	0	0	0	0	0	0	0
NC_002953.3	2197175	C	T	CDS	-	364/414	122/137	missense_variant p.Glu122Lys	SAS_RS11105	thiol-disulfide oxidoreductase DCC family protein	0	0	0	0	0	0.05	0	0	0	0	0	0	0	0	0	0	0	0	0	0
NC_002953.3	2197178	A	T	CDS	-	361/414	121/137	missense_variant p.Tyr121Asn	SAS_RS11105	thiol-disulfide oxidoreductase DCC family protein	0	0	0	0	0	0.05	0	0	0	0	0	0	0	0	0	0	0	0	0	0
NC_002953.3	2197182	A	T	CDS	-	357/414	119/137	missense_variant p.Asn119Lys	SAS_RS11105	thiol-disulfide oxidoreductase DCC family protein	0	0	0	0	0	0.05	0	0	0	0	0	0	0	0	0	0	0	0	0	0
NC_002953.3	2417524	A	T	CDS	-	498/516	166/171	synonymous_variant p.Ile166Ile	SAS_RS12275	N-acetyltransferase	0	0	0	0	0	0.05	0	0	0	0	0	0	0	0	0	0	0	0	0	0
NC_002953.3	2469078	C	A	CDS	+	355/1314	119/437	missense_variant p.Gln119Lys	SAS_RS12545	immunoglobulin-binding protein Sbi	0	0	0	0	0	0.05	0	0	0	0	0	0	0	0	0	0	0	0	0	0
NC_002953.3	2470420	C	A	CDS	-	19/183	1960-07-01	missense_variant p.Val7Phe	SAS_RS14890	hypothetical protein	0	0	0	0	0	0.05	0	0	0	0	0	0	0	0	0	0	0	0	0	0
NC_002953.3	2524979	A	T	CDS	-	706/1599	236/532	missense_variant p.Ser236Thr	SAS_RS12835	staphylopine-dependent metal ABC transporter substrate-binding protein CntA	0	0	0	0	0	0.05	0	0	0	0	0	0	0	0	0	0	0	0	0	0
NC_002953.3	2670292	G	T	CDS	-	749/1497	250/498	missense_variant p.Pro250Gln	SAS_RS13555	malate:quinone oxidoreductase	0	0	0	0	0	0.05	0	0	0	0	0	0	0	0	0	0	0	0	0	0
NC_002953.3	2691117	G	T	region	+			intergenic_region	SAS_RS13660-SAS_RS13670		0	0	0	0	0	0.05	0	0	0	0	0	0	0	0	0	0	0	0	0	0
NC_002953.3	2718778	G	T	CDS	-	2147/2982	716/993	missense_variant p.Ala716Glu	SAS_RS13785	YhgE/Pip domain-containing protein	0	0	0	0	0	0.05	0	0	0	0	0	0	0	0	0	0	0	0	0	0
NC_002953.3	2718785	G	T	CDS	-	2140/2982	714/993	missense_variant p.Pro714Thr	SAS_RS13785	YhgE/Pip domain-containing protein	0	0	0	0	0	0.05	0	0	0	0	0	0	0	0	0	0	0	0	0	0
NC_002953.3	2772144	C	T	CDS	-	508/849	170/282	missense_variant p.Ala170Thr	SAS_RS14000	DNA-directed RNA polymerase subunit delta	0	0	0	0	0	0.05	0	0	0	0	0	0	0	0	0	0	0	0	0	0
NC_002953.3	2779798	A	T	CDS	-	1470/3552	490/1183	missense_variant p.Asn490Lys	SAS_RS14035	Cna B-type domain-containing protein	0	0	0	0	0	0.05	0	0	0	0	0	0	0	0	0	0	0	0	0	0
NC_002953.3	85062	T	A	CDS	+	1307/1377	436/458	missense_variant p.Ile436Asn	SAS_RS00370	hypothetical protein	0	0	0	0	0	0	0.05	0	0	0	0	0	0	0	0	0	0	0	0	0
NC_002953.3	96183	G	T	region	+			intergenic_region	SAS_RS00410-SAS_RS00415		0	0	0	0	0	0	0.05	0	0	0	0	0	0	0	0	0	0	0	0	0
NC_002953.3	96192	C	T	region	+			intergenic_region	SAS_RS00410-SAS_RS00415		0	0	0	0	0	0	0.05	0	0	0	0	0	0	0	0	0	0	0	0	0
NC_002953.3	133992	A	T	CDS	-	808/957	270/318	missense_variant p.Leu270Met	SAS_RS00595	phosphate/phosphite/phosphonate ABC transporter substrate-binding protein	0	0	0	0	0	0	0.05	0	0	0	0	0	0	0	0	0	0	0	0	0
NC_002953.3	409472	A	T	region	+			intergenic_region	SAS_RS01875-SAS_RS01880		0	0	0	0	0	0	0.05	0	0	0	0	0	0	0	0	0	0	0	0	0
NC_002953.3	509657	T	G	CDS	+	686/825	229/274	missense_variant p.Val229Gly	SAS_RS02385	pur operon repressor	0	0	0	0	0	0	0.925	0	0	0	0	0	0	0	0	0	0	0	0	0
NC_002953.3	637813	C	T	CDS	+	547/606	183/201	synonymous_variant p.Leu183Leu	SAS_RS02990	DUF443 family protein	0	0	0	0	0	0	0.05	0	0	0	0	0	0	0	0	0	0	0	0	0
NC_002953.3	662843	C	A	region	+			intergenic_region	SAS_RS03140-SAS_RS03145		0	0	0	0	0	0	0.05	0	0	0	0	0	0	0	0	0	0	0	0	0
NC_002953.3	737355	G	T	CDS	-	10/423	4/140	missense_variant p.Gln4Lys	SAS_RS03535	DUF296 domain-containing protein	0	0	0	0	0	0	0.05	0	0	0	0	0	0	0	0	0	0	0	0	0
NC_002953.3	843802	C	A	CDS	+	2754/2787	918/928	missense_variant p.Phe918Leu	SAS_RS04045	MSCRAMM family adhesin clumping factor ClfA	0	0	0	0	0	0	0.05	0	0	0	0	0	0	0.05	0	0	0	0	0	0
NC_002953.3	884036	C	A	CDS	+	254/1215	85/404	missense_variant p.Pro85Gln	SAS_RS04305	D-alanyl-lipoteichoic acid biosynthesis protein DltB	0	0	0	0	0	0	0.05	0	0	0	0	0	0	0	0	0	0	0	0	0
NC_002953.3	944196	T	A	CDS	+	232/1083	78/360	missense_variant p.Leu78Ile	SAS_RS04575	ABC transporter ATP-binding protein	0	0	0	0	0	0	0.05	0	0	0	0.05	0	0	0	0	0	0	0	0	0
NC_002953.3	954695	G	A	region	+			intergenic_region	SAS_RS04615-SAS_RS04620		0	0	0	0	0	0	0.05	0	0	0	0	0	0	0	0	0	0	0	0	0
NC_002953.3	1128678	C	A	CDS	+	554/1038	185/345	stop_gained p.Ser185*	SAS_RS05575	hypothetical protein	0	0	0	0	0	0	0.05	0	0	0	0	0	0	0	0	0	0	0	0	0
NC_002953.3	1286706	T	A	CDS	+	4203/4311	1401/1436	missense_variant p.Asp1401Glu	polC	DNA polymerase III subunit alpha	0	0	0	0	0	0	0.05	0	0	0.05	0	0	0	0	0	0	0	0	0	0
NC_002953.3	1337541	C	A	region	+			intergenic_region	SAS_RS06585-SAS_RS06590		0	0	0	0	0	0	0.05	0	0	0.05	0	0	0	0	0	0	0	0	0	0
NC_002953.3	1424845	C	T	CDS	-	706/984	236/327	missense_variant p.Glu236Lys	SAS_RS07045	phosphate-binding protein	0	0	0	0	0	0	0.05	0	0	0	0	0	0	0	0	0	0	0	0	0
NC_002953.3	1425780	C	T	region	+			intergenic_region	SAS_RS07045-SAS_RS14635		0	0	0	0	0	0	0.05	0	0	0	0	0	0	0	0	0	0	0	0	0
NC_002953.3	1525472	A	T	CDS	-	1101/1143	367/380	stop_gained p.Tyr367*	SAS_RS07435	N-acetyl-alpha-D-glucosaminyl L-malate synthase BshA	0	0	0	0	0	0	0.05	0	0	0	0	0	0	0	0	0	0	0	0	0
NC_002953.3	1586240	C	G	CDS	-	1112/1680	371/559	missense_variant p.Arg371Pro	SAS_RS07755	DNA repair protein RecN	0	0	0	0	0	0	0.05	0	0	0	0	0	0	0	0	0	0	0	0	0
NC_002953.3	1658825	C	A	region	+			intergenic_region	SAS_RS08165-SAS_RS08170		0	0	0	0	0	0	0.05	0	0	0	0	0	0	0	0	0	0	0	0	0
NC_002953.3	1658827	G	A	region	+			intergenic_region	SAS_RS08165-SAS_RS08170		0	0	0	0	0	0	0.05	0	0	0	0	0	0	0	0	0	0	0	0	0
NC_002953.3	1658828	T	A	region	+			intergenic_region	SAS_RS08165-SAS_RS08170		0	0	0	0	0	0	0.05	0	0	0	0	0	0	0	0	0	0	0	0	0
NC_002953.3	1658832	T	A	region	+			intergenic_region	SAS_RS08165-SAS_RS08170		0	0	0	0	0	0	0.05	0	0	0	0	0	0	0	0	0	0	0	0	0
NC_002953.3	1743899	G	T	CDS	-	1282/1488	428/495	missense_variant p.His428Asn	SAS_RS08595	hypothetical protein	0	0	0	0	0	0	0.05	0	0	0	0	0	0	0	0	0	0	0	0	0
NC_002953.3	1898012	G	T	CDS	-	785/984	262/327	missense_variant p.Thr262Lys	SAS_RS09305	bi-component leukocidin LukED subunit D	0	0	0	0	0	0	0.05	0	0	0	0	0	0	0	0	0	0	0	0	0
NC_002953.3	1898017	A	T	CDS	-	780/984	260/327	missense_variant p.Asn260Lys	SAS_RS09305	bi-component leukocidin LukED subunit D	0	0	0	0	0	0	0.05	0	0	0	0	0	0	0	0	0	0	0	0.05	0
NC_002953.3	1900567	G	T	region	+			intergenic_region	SAS_RS09310-SAS_RS09315		0	0	0	0	0	0	0.05	0	0	0	0	0	0	0	0	0	0	0	0	0
NC_002953.3	1913951	A	T	region	+			intergenic_region	SAS_RS09420-SAS_RS09425		0	0	0	0	0	0	0.05	0	0	0	0	0	0	0	0	0	0	0	0	0
NC_002953.3	1921683	A	T	CDS	-	945/1125	315/374	synonymous_variant p.Ile315Ile	SAS_RS09455	DUF445 family protein	0	0	0	0	0	0	0.05	0	0	0	0	0	0	0	0	0	0	0	0	0
NC_002953.3	2017562	G	T	CDS	-	746/873	249/290	missense_variant p.Ala249Glu	SAS_RS10070	phenol-soluble modulin export ABC transporter ATP-binding protein PmtC	0	0	0	0	0	0	0.05	0	0	0	0	0	0	0	0	0	0	0	0	0
NC_002953.3	2065248	C	A	region	+			intergenic_region	SAS_RS10410-SAS_RS10415		0	0	0	0	0	0	0.05	0	0	0	0	0	0	0	0	0	0	0	0	0
NC_002953.3	2071262	C	A	region	+			intergenic_region	SAS_RS10440-SAS_RS10445		0	0	0	0	0	0	0.05	0	0	0	0	0	0	0	0	0.05	0	0	0	0
NC_002953.3	2071264	C	A	region	+			intergenic_region	SAS_RS10440-SAS_RS10445		0	0	0	0	0	0	0.05	0	0	0	0	0	0	0	0	0.05	0	0	0	0
NC_002953.3	2187118	A	T	region	+			intergenic_region	SAS_RS11045-SAS_RS11050		0	0	0	0	0	0	0.05	0	0	0	0	0	0	0	0.05	0	0	0	0	0
NC_002953.3	2204031	G	T	region	+			intergenic_region	SAS_RS11135-SAS_RS11140		0	0	0	0	0	0	0.05	0	0	0	0	0	0	0	0	0	0	0	0	0
NC_002953.3	2609887	A	T	region	+			intergenic_region	SAS_RS13240-SAS_RS13245		0	0	0	0	0	0	0.05	0	0	0	0	0	0	0	0	0	0	0	0	0
NC_002953.3	2707099	A	T	CDS	-	11/1011	4/336	missense_variant p.Ile4Asn	SAS_RS13735	ornithine carbamoyltransferase	0	0	0	0	0	0	0.05	0	0	0	0	0	0	0	0	0	0	0	0	0
NC_002953.3	82302	T	A	CDS	+	363/771	121/256	missense_variant p.Asp121Glu	SAS_RS00360	tandem-type lipoprotein	0	0	0	0	0	0	0	0.05	0	0	0	0	0	0	0	0.05	0	0	0	0
NC_002953.3	137454	G	A	CDS	+	832/1536	278/511	missense_variant p.Val278Ile	SAS_RS00605	bifunctional metallophosphatase/5'-nucleotidase	0	0	0	0	0	0	0	0.25	0	0	0	0	0	0	0	0	0	0	0	0
NC_002953.3	433264	T	A	CDS	-	677/705	226/234	missense_variant p.Ile226Asn	SAS_RS02005	hypothetical protein	0	0	0	0	0	0	0	0.05	0	0	0	0	0	0	0	0	0	0	0	0
NC_002953.3	793417	C	T	CDS	-	794/1071	265/356	missense_variant p.Arg265Lys	SAS_RS03825	GGDEF domain-containing protein	0	0	0	0	0	0	0	0.05	0	0	0	0	0	0	0	0	0	0	0	0
NC_002953.3	922586	T	A	CDS	+	2799/3654	933/1217	missense_variant p.Asp933Glu	SAS_RS04475	ATP-dependent helicase/nuclease subunit A	0	0	0	0	0	0	0	0.075	0	0	0	0	0	0	0	0	0	0	0	0
NC_002953.3	950511	T	A	CDS	+	882/987	294/328	stop_gained p.Cys294*	SAS_RS04595	ABC transporter ATP-binding protein	0	0	0	0	0	0	0	0.05	0	0	0	0	0	0	0	0	0	0	0	0
NC_002953.3	1026390	T	A	CDS	+	599/2325	200/774	missense_variant p.Ile200Lys	SAS_RS05050	serine protease	0	0	0	0	0	0	0	0.05	0	0	0	0	0	0	0	0	0	0	0	0
NC_002953.3	1256448	G	A	CDS	-	1299/2607	433/868	synonymous_variant p.Thr433Thr	SAS_RS06245	membrane protein	0	0	0	0	0	0	0	0.075	0.05	0	0	0	0	0	0	0	0	0	0	0
NC_002953.3	1549448	G	A	CDS	-	789/954	263/317	synonymous_variant p.Tyr263Tyr	SAS_RS07565	hypothetical protein	0	0	0	0	0	0	0	0.2	0.975	0	0	0	0	0	0	0	0	0	0	0
NC_002953.3	1681897	C	A	CDS	+	868/1014	290/337	missense_variant p.Gln290Lys	SAS_RS08275	LLM class flavin-dependent oxidoreductase	0	0	0	0	0	0	0	0.05	0	0	0	0	0	0	0.05	0	0	0	0	0
NC_002953.3	1724020	C	T	region	+			intergenic_region	SAS_RS08490-engB		0	0	0	0	0	0	0	0.05	0	0	0	0	0	0	0	0	0	0	0	0
NC_002953.3	1736121	A	T	CDS	-	1245/1401	415/466	synonymous_variant p.Ile415Ile	SAS_RS08565	helicase DnaB	0	0	0	0	0	0	0	0.05	0	0	0	0	0	0	0	0	0	0	0	0
NC_002953.3	1795381	A	T	region	+			intergenic_region	SAS_RS08825-SAS_RS08830		0	0	0	0	0	0	0	0.05	0	0.05	0	0	0	0	0	0.05	0	0	0	0
NC_002953.3	1795382	A	T	region	+			intergenic_region	SAS_RS08825-SAS_RS08830		0	0	0	0	0	0	0	0.05	0	0	0	0	0	0	0	0.05	0	0	0	0
NC_002953.3	1817291	G	T	CDS	-	718/792	240/263	missense_variant p.Gln240Lys	SAS_RS08925	phosphotransferase	0	0	0	0	0	0	0	0.05	0	0	0	0	0	0	0	0	0	0	0	0
NC_002953.3	1897773	A	T	region	+			intergenic_region	SAS_RS09300-SAS_RS09305		0	0	0	0	0	0	0	0.05	0.05	0	0	0	0	0	0	0	0	0	0.05	0
NC_002953.3	1937435	A	G	exon	-			intragenic_variant	SAS_RS09595	tRNA-Ser	0	0	0	0	0	0	0	0.05	0	0	0	0	0	0	0	0	0	0	0	0
NC_002953.3	1967541	A	T	CDS	-	683/1044	228/347	stop_gained p.Leu228*	SAS_RS09810	two-component sensor histidine kinase	0	0	0	0	0	0	0	0.05	0	0	0	0	0	0	0	0	0	0	0	0
NC_002953.3	2027051	C	A	region	+			intergenic_region	SAS_RS10135-SAS_RS10140		0	0	0	0	0	0	0	0.05	0	0	0	0	0	0	0	0	0	0	0	0
NC_002953.3	2066941	G	T	region	+			intergenic_region	SAS_RS10420-SAS_RS10425		0	0	0	0	0	0	0	0.05	0	0	0	0	0	0	0	0.05	0	0	0	0
NC_002953.3	2348209	G	T	CDS	+	51/258	17/85	missense_variant p.Leu17Phe	SAS_RS11935	hypothetical protein	0	0	0	0	0	0	0	0.05	0	0	0	0	0	0	0	0	0	0	0	0
NC_002953.3	2385018	C	T	region	+			intergenic_region	SAS_RS12105-SAS_RS12115		0	0	0	0	0	0	0	0.1	0	0	0	0	0	0	0	0	0	0	0	0
NC_002953.3	2397409	C	A	region	+			intergenic_region	SAS_RS12175-SAS_RS12180		0	0	0	0	0	0	0	0.05	0	0	0	0	0	0	0	0	0	0	0	0
NC_002953.3	2722296	G	A	CDS	+	1162/1860	388/619	missense_variant p.Asp388Asn	SAS_RS13790	amidase domain-containing protein	0	0	0	0	0	0	0	0.1	0.05	0	0	0	0	0	0	0	0	0	0	0
NC_002953.3	100438	A	T	CDS	-	449/753	150/250	missense_variant p.Ile150Asn	SAS_RS00425	HTH-type transcriptional regulator SarS	0	0	0	0	0	0	0	0	0.05	0	0	0	0	0	0	0	0	0	0	0
NC_002953.3	306032	T	A	CDS	+	1293/3030	431/1009	stop_gained p.Tyr431*	SAS_RS01340	protein EsaA	0	0	0	0	0	0	0	0	0.05	0	0	0	0	0	0	0	0	0	0	0
NC_002953.3	435991	T	A	CDS	+	100/699	34/232	missense_variant p.Tyr34Asn	SAS_RS02025	superantigen-like protein SSL8	0	0	0	0	0	0	0	0	0.05	0	0	0	0	0	0	0	0	0	0	0
NC_002953.3	572383	G	A	region	+			intergenic_region	SAS_RS02715-SAS_RS02720		0	0	0	0	0	0	0	0	0.05	0	0	0	0	0	0	0	0	0	0	0
NC_002953.3	662840	G	A	region	+			intergenic_region	SAS_RS03140-SAS_RS03145		0	0	0	0	0	0	0	0	0.05	0	0.05	0	0	0	0	0	0	0	0	0
NC_002953.3	699841	C	A	CDS	-	87/189	29/62	missense_variant p.Leu29Phe	SAS_RS03330	hypothetical protein	0	0	0	0	0	0	0	0	0.05	0	0	0	0	0	0	0	0	0	0	0
NC_002953.3	748889	G	A	CDS	+	604/984	202/327	missense_variant p.Glu202Lys	SAS_RS03590	glycosyltransferase	0	0	0	0	0	0	0	0	0.05	0	0	0	0	0	0	0	0	0	0.075	0
NC_002953.3	871512	A	T	CDS	+	79/138	27/45	missense_variant p.Ser27Cys	SAS_RS04225	chorismate mutase	0	0	0	0	0	0	0	0	0.05	0	0	0	0	0	0	0	0	0	0	0
NC_002953.3	915570	T	A	region	+			intergenic_region	SAS_RS04460-SAS_RS04465		0	0	0	0	0	0	0	0	0.05	0	0	0	0	0	0	0	0	0	0	0
NC_002953.3	915576	T	A	CDS	+	1/576	1/191	initiator_codon_variant p.Leu1?	SAS_RS04465	signal peptidase IB	0	0	0	0	0	0	0	0	0.05	0	0	0	0	0	0	0	0	0	0	0
NC_002953.3	944197	T	A	CDS	+	233/1083	78/360	stop_gained p.Leu78*	SAS_RS04575	ABC transporter ATP-binding protein	0	0	0	0	0	0	0	0	0.05	0	0	0	0	0	0	0	0	0	0	0
NC_002953.3	944200	C	A	CDS	+	236/1083	79/360	missense_variant p.Ala79Glu	SAS_RS04575	ABC transporter ATP-binding protein	0	0	0	0	0	0	0	0	0.05	0	0	0	0	0	0	0	0.05	0	0	0
NC_002953.3	1111920	T	A	CDS	+	995/1020	332/339	missense_variant p.Val332Asp	SAS_RS05495	DUF4064 domain-containing protein	0	0	0	0	0	0	0	0	0.05	0	0	0	0	0	0	0	0	0.05	0	0
NC_002953.3	1119604	A	T	region	+			intergenic_region	SAS_RS05540-SAS_RS05545		0	0	0	0	0	0	0	0	0.05	0	0	0	0	0	0	0	0	0	0	0
NC_002953.3	1332883	T	A	CDS	+	212/1239	71/412	missense_variant p.Met71Lys	SAS_RS06570	GTPase HflX	0	0	0	0	0	0	0	0	0.05	0	0	0	0	0	0	0	0	0	0	0
NC_002953.3	1332885	G	A	CDS	+	214/1239	72/412	missense_variant p.Glu72Lys	SAS_RS06570	GTPase HflX	0	0	0	0	0	0	0	0	0.05	0	0	0	0	0	0	0	0	0	0	0
NC_002953.3	1348271	T	A	region	+			intergenic_region	SAS_RS06670-SAS_RS06675		0	0	0	0	0	0	0	0	0.05	0	0	0	0	0	0	0	0	0	0.05	0
NC_002953.3	1398239	T	A	CDS	+	713/984	238/327	stop_gained p.Leu238*	SAS_RS06905	regulatory protein MsrR	0	0	0	0	0	0	0	0	0.05	0	0	0	0	0	0	0	0	0	0	0
NC_002953.3	1420689	T	A	CDS	+	1658/1815	553/604	stop_gained p.Leu553*	SAS_RS07020	oligoendopeptidase F	0	0	0	0	0	0	0	0	0.05	0	0	0	0	0	0	0	0	0	0	0
NC_002953.3	1429347	T	A	CDS	+	78/192	26/63	synonymous_variant p.Ile26Ile	SAS_RS14640	hypothetical protein	0	0	0	0	0	0	0	0	0.05	0	0	0	0	0	0	0	0	0	0	0
NC_002953.3	1461014	A	T	CDS	-	182/1491	61/496	missense_variant p.Ile61Lys	SAS_RS07225	serine protease	0	0	0	0	0	0	0	0	0.05	0	0	0	0	0	0	0	0	0	0	0
NC_002953.3	1587756	T	A	CDS	-	64/453	22/150	missense_variant p.Thr22Ser	SAS_RS07760	arginine repressor	0	0	0	0	0	0	0	0	0.05	0	0	0	0	0	0	0	0	0	0	0
NC_002953.3	1714127	G	T	CDS	-	1120/2631	374/876	missense_variant p.Gln374Lys	SAS_RS08445	valine--tRNA ligase	0	0	0	0	0	0	0	0	0.05	0	0	0	0	0	0	0	0	0	0	0
NC_002953.3	1746079	G	T	CDS	-	1262/1662	421/553	missense_variant p.Ala421Asp	SAS_RS08600	sensor histidine kinase	0	0	0	0	0	0	0	0	0.05	0	0	0	0	0	0	0	0	0	0	0
NC_002953.3	1854896	G	T	region	+			intergenic_region	SAS_RS09075-SAS_RS09080		0	0	0	0	0	0	0	0	0.05	0	0	0.075	0	0	0	0	0	0	0	0
NC_002953.3	1897768	G	T	region	+			intergenic_region	SAS_RS09300-SAS_RS09305		0	0	0	0	0	0	0	0	0.05	0	0	0	0	0	0	0	0	0	0	0
NC_002953.3	1897772	A	T	region	+			intergenic_region	SAS_RS09300-SAS_RS09305		0	0	0	0	0	0	0	0	0.05	0	0	0	0	0	0	0	0	0	0	0
NC_002953.3	1897774	C	T	region	+			intergenic_region	SAS_RS09300-SAS_RS09305		0	0	0	0	0	0	0	0	0.05	0	0	0	0	0	0	0	0	0	0	0
NC_002953.3	1897776	C	T	region	+			intergenic_region	SAS_RS09300-SAS_RS09305		0	0	0	0	0	0	0	0	0.05	0	0	0	0	0	0	0	0.05	0	0	0
NC_002953.3	2071259	T	A	region	+			intergenic_region	SAS_RS10440-SAS_RS10445		0	0	0	0	0	0	0	0	0.05	0	0	0.05	0	0	0	0	0	0	0	0
NC_002953.3	2071261	T	A	region	+			intergenic_region	SAS_RS10440-SAS_RS10445		0	0	0	0	0	0	0	0	0.05	0	0	0	0	0	0	0	0	0	0	0
NC_002953.3	2504172	C	A	CDS	-	229/636	77/211	missense_variant p.Gly77Cys	SAS_RS12725	ABC transporter permease	0	0	0	0	0	0	0	0	0.05	0	0	0	0	0	0	0	0	0	0	0
NC_002953.3	2558580	C	T	CDS	-	754/2874	252/957	missense_variant p.Asp252Asn	SAS_RS12995	LPXTG cell wall anchor domain-containing protein	0	0	0	0	0	0	0	0	0.05	0	0	0	0	0	0	0	0	0	0	0
NC_002953.3	82306	C	A	CDS	+	367/771	123/256	missense_variant p.Gln123Lys	SAS_RS00360	tandem-type lipoprotein	0	0	0	0	0	0	0	0	0	0.05	0	0	0	0	0	0	0	0	0	0
NC_002953.3	501045	A	T	CDS	+	85/726	29/241	missense_variant p.Thr29Ser	SAS_RS02335	tRNA1(Val) (adenine(37)-N6)-methyltransferase	0	0	0	0	0	0	0	0	0	0.05	0	0	0	0	0	0	0	0	0	0
NC_002953.3	508891	C	A	CDS	+	782/849	261/282	missense_variant p.Ala261Glu	SAS_RS02380	4-diphosphocytidyl-2C-methyl-D-erythritol kinase	0	0	0	0	0	0	0	0	0	0.05	0	0	0	0	0	0	0	0	0	0
NC_002953.3	724280	C	A	CDS	-	506/684	169/227	missense_variant p.Arg169Leu	SAS_RS03475	hypothetical protein	0	0	0	0	0	0	0	0	0	0.275	0	0	0	0	0	0	0	0	0	0
NC_002953.3	748893	G	A	CDS	+	608/984	203/327	missense_variant p.Arg203Lys	SAS_RS03590	glycosyltransferase	0	0	0	0	0	0	0	0	0	0.05	0	0	0	0	0	0	0	0	0	0
NC_002953.3	906825	A	T	CDS	+	1055/1191	352/396	missense_variant p.Tyr352Phe	SAS_RS04425	Ornithine aminotransferase 2	0	0	0	0	0	0	0	0	0	0.075	0	0	0	0	0	0	0	0	0	0
NC_002953.3	1087302	G	C	CDS	+	176/1296	59/431	missense_variant p.Ser59Thr	SAS_RS05370	hypothetical protein	0	0	0	0	0	0	0	0	0	0.05	0	0	0	0	0	0	0	0	0	0
NC_002953.3	1116206	C	T	CDS	-	3/192	1963-01-01	initiator_codon_variant p.Met1?	SAS_RS05520	hypothetical protein	0	0	0	0	0	0	0	0	0	0.05	0	0	0	0	0	0	0	0	0	0
NC_002953.3	1405798	G	T	CDS	+	716/999	239/332	missense_variant p.Gly239Val	SAS_RS06940	anthranilate phosphoribosyltransferase	0	0	0	0	0	0	0	0	0	0.05	0	0	0	0	0	0	0	0	0	0
NC_002953.3	1795386	G	T	region	+			intergenic_region	SAS_RS08825-SAS_RS08830		0	0	0	0	0	0	0	0	0	0.05	0	0	0	0	0	0.05	0	0	0	0
NC_002953.3	1847130	G	T	CDS	-	315/1503	105/500	missense_variant p.Phe105Leu	SAS_RS09030	pyridine nucleotide-disulfide oxidoreductase	0	0	0	0	0	0	0	0	0	0.05	0	0	0	0	0	0	0	0	0	0
NC_002953.3	1903647	G	T	exon	-			intragenic_variant	SAS_RS09350	tRNA-Phe	0	0	0	0	0	0	0	0	0	0.125	0	0	0	0	0	0	0	0	0	0
NC_002953.3	2028137	C	A	CDS	-	79/185	27/60	missense_variant p.Asp27Tyr	SAS_RS14780	hypothetical protein	0	0	0	0	0	0	0	0	0	0.05	0	0	0	0	0	0	0	0	0	0
NC_002953.3	2236521	A	T	region	+			intergenic_region	SAS_RS11260-SAS_RS11265		0	0	0	0	0	0	0	0	0	0.05	0	0	0	0	0	0	0	0	0	0
NC_002953.3	2468054	T	C	region	+			intergenic_region	SAS_RS12535-SAS_RS12540		0	0	0	0	0	0	0	0	0	0.05	0	0	0	0	0	0	0	0	0	0
NC_002953.3	2538086	G	T	region	+			intergenic_region	SAS_RS12915-SAS_RS14910		0	0	0	0	0	0	0	0	0	0.05	0	0	0	0	0	0	0	0	0	0
NC_002953.3	2690072	C	T	CDS	-	124/498	42/165	missense_variant p.Glu42Lys	SAS_RS13650	glutathione peroxidase	0	0	0	0	0	0	0	0	0	0.05	0	0	0	0	0	0	0	0	0	0
NC_002953.3	449592	C	A	CDS	+	155/1326	52/441	missense_variant p.Ala52Glu	SAS_RS02095	membrane protein	0	0	0	0	0	0	0	0	0	0	0.05	0	0	0	0	0	0	0	0	0
NC_002953.3	468861	G	T	region	+			intergenic_region	SAS_RS02185-SAS_RS02190		0	0	0	0	0	0	0	0	0	0	0.05	0	0	0	0	0	0	0	0	0
NC_002953.3	760933	T	A	CDS	+	633/1941	211/646	missense_variant p.Asn211Lys	SAS_RS03665	lipoteichoic acid synthase	0	0	0	0	0	0	0	0	0	0	0.05	0	0	0	0	0	0	0	0	0
NC_002953.3	823396	G	T	region	+			intergenic_region	SAS_RS03960-SAS_RS03965		0	0	0	0	0	0	0	0	0	0	0.05	0	0.05	0	0	0	0	0	0	0
NC_002953.3	836400	T	A	CDS	+	1854/2373	618/790	missense_variant p.Asp618Glu	SAS_RS04015	ribonuclease R	0	0	0	0	0	0	0	0	0	0	0.05	0	0	0	0	0	0	0	0	0
NC_002953.3	843801	T	A	CDS	+	2753/2787	918/928	missense_variant p.Phe918Tyr	SAS_RS04045	MSCRAMM family adhesin clumping factor ClfA	0	0	0	0	0	0	0	0	0	0	0.05	0	0	0	0	0	0	0	0	0
NC_002953.3	905623	G	A	region	+			intergenic_region	SAS_RS04420-SAS_RS04425		0	0	0	0	0	0	0	0	0	0	1	0	0	0	0	0	0	0	0	0
NC_002953.3	982362	A	T	region	+			intergenic_region	SAS_RS04740-SAS_RS04745		0	0	0	0	0	0	0	0	0	0	0.05	0	0	0	0	0	0	0	0	0
NC_002953.3	1224626	A	T	region	+			intergenic_region	SAS_RS06085-SAS_RS06090		0	0	0	0	0	0	0	0	0	0	0.05	0	0	0	0	0	0	0	0	0
NC_002953.3	1245341	C	A	CDS	+	668/732	223/243	missense_variant p.Thr223Lys	SAS_RS06195	ribonuclease 3	0	0	0	0	0	0	0	0	0	0	0.05	0	0	0	0	0	0	0	0	0
NC_002953.3	1556382	G	T	CDS	-	376/2163	126/720	missense_variant p.Gln126Lys	SAS_RS07600	hypothetical protein	0	0	0	0	0	0	0	0	0	0	0.05	0	0	0	0	0	0	0	0	0
NC_002953.3	1705353	G	T	CDS	-	249/285	83/94	missense_variant p.Asp83Glu	SAS_RS08385	50S ribosomal protein L27	0	0	0	0	0	0	0	0	0	0	0.05	0	0	0	0.05	0	0	0	0.05	0
NC_002953.3	1901647	C	A	CDS	+	550/789	184/262	missense_variant p.Gln184Lys	SAS_RS09320	DUF1828 domain-containing protein	0	0	0	0	0	0	0	0	0	0	0.05	0	0	0	0	0	0	0	0	0
NC_002953.3	2087591	C	A	CDS	+	418/564	140/187	missense_variant p.Gln140Lys	SAS_RS10525	accessory gene regulator AgrB	0	0	0	0	0	0	0	0	0	0	0.05	0	0	0	0	0	0	0	0	0
NC_002953.3	2377751	A	T	CDS	-	1611/1662	537/553	synonymous_variant p.Ala537Ala	SAS_RS12080	urocanate hydratase	0	0	0	0	0	0	0	0	0	0	0.05	0	0	0	0	0	0	0	0	0
NC_002953.3	2425914	T	A	CDS	+	485/945	162/314	missense_variant p.Leu162Gln	SAS_RS12325	magnesium transporter CorA family protein	0	0	0	0	0	0	0	0	0	0	0.05	0	0	0	0	0	0	0	0	0
NC_002953.3	83349	G	A	CDS	+	361/765	121/254	missense_variant p.Glu121Lys	SAS_RS00365	tandem-type lipoprotein	0	0	0	0	0	0	0	0	0	0	0	0.05	0	0	0	0	0	0	0	0
NC_002953.3	576659	T	A	CDS	+	47/414	16/137	missense_variant p.Ile16Asn	SAS_RS02730	30S ribosomal protein S12	0	0	0	0	0	0	0	0	0	0	0	0.05	0	0	0	0	0	0	0	0
NC_002953.3	661083	G	C	CDS	+	536/789	179/262	missense_variant p.Ser179Thr	SAS_RS03135	alpha/beta hydrolase	0	0	0	0	0	0	0	0	0	0	0	0.225	1	0	0	0	0	0	0	0
NC_002953.3	737552	G	A	region	+			intergenic_region	SAS_RS03535-SAS_RS03540		0	0	0	0	0	0	0	0	0	0	0	0.05	0	0	0	0	0	0	0	0
NC_002953.3	833887	C	A	CDS	+	115/741	39/246	missense_variant p.Gln39Lys	SAS_RS04010	carboxylesterase	0	0	0	0	0	0	0	0	0	0	0	0.05	0	0	0	0	0	0	0	0
NC_002953.3	954714	G	T	region	+			intergenic_region	SAS_RS04615-SAS_RS04620		0	0	0	0	0	0	0	0	0	0	0	0.05	0	0	0	0	0	0	0	0
NC_002953.3	1070305	A	T	region	+			intergenic_region	SAS_RS05280-SAS_RS14560		0	0	0	0	0	0	0	0	0	0	0	0.15	1	0	0	0	0	0	0	0
NC_002953.3	1072642	C	A	CDS	+	205/1125	69/374	missense_variant p.Gln69Lys	SAS_RS05295	5-(carboxyamino)imidazole ribonucleotide synthase	0	0	0	0	0	0	0	0	0	0	0	0.05	0	0	0	0	0	0	0	0
NC_002953.3	1233995	G	T	CDS	+	42/645	14/214	missense_variant p.Leu14Phe	SAS_RS06135	ribulose-phosphate 3-epimerase	0	0	0	0	0	0	0	0	0	0	0	0.05	0	0	0	0	0	0	0	0
NC_002953.3	1234003	A	T	CDS	+	50/645	17/214	missense_variant p.Gln17Leu	SAS_RS06135	ribulose-phosphate 3-epimerase	0	0	0	0	0	0	0	0	0	0	0	0.05	0	0	0	0	0	0	0	0
NC_002953.3	1556384	C	T	CDS	-	374/2163	125/720	missense_variant p.Arg125Gln	SAS_RS07600	hypothetical protein	0	0	0	0	0	0	0	0	0	0	0	0.05	0	0	0	0	0	0	0	0
NC_002953.3	1556385	G	T	CDS	-	373/2163	125/720	synonymous_variant p.Arg125Arg	SAS_RS07600	hypothetical protein	0	0	0	0	0	0	0	0	0	0	0	0.05	0	0	0	0	0	0	0	0
NC_002953.3	1556386	A	T	CDS	-	372/2163	124/720	stop_gained p.Tyr124*	SAS_RS07600	hypothetical protein	0	0	0	0	0	0	0	0	0	0	0	0.05	0	0	0	0	0	0	0	0
NC_002953.3	1556388	A	T	CDS	-	370/2163	124/720	missense_variant p.Tyr124Asn	SAS_RS07600	hypothetical protein	0	0	0	0	0	0	0	0	0	0	0	0.05	0	0	0	0	0	0	0	0
NC_002953.3	1580728	G	T	region	+			intergenic_region	SAS_RS07730-SAS_RS07735		0	0	0	0	0	0	0	0	0	0	0	0.05	0	0	0	0	0	0	0	0
NC_002953.3	1690688	G	T	CDS	-	66/453	22/150	synonymous_variant p.Ile22Ile	SAS_RS08325	D-tyrosyl-tRNA(Tyr) deacylase	0	0	0	0	0	0	0	0	0	0	0	0.05	0	0	0	0	0	0	0	0
NC_002953.3	1854900	A	T	region	+			intergenic_region	SAS_RS09075-SAS_RS09080		0	0	0	0	0	0	0	0	0	0	0	0.05	0	0	0	0	0	0	0	0
NC_002953.3	1858552	G	A	CDS	-	70/909	24/302	missense_variant p.Leu24Phe	SAS_RS09100	NERD domain-containing protein	0	0	0	0	0	0	0	0	0	0	0	0.05	0	0	0	0	0	0	0	0
NC_002953.3	1900575	C	T	region	+			intergenic_region	SAS_RS09310-SAS_RS09315		0	0	0	0	0	0	0	0	0	0	0	0.05	0	0	0	0	0	0	0	0
NC_002953.3	1913945	A	T	region	+			intergenic_region	SAS_RS09420-SAS_RS09425		0	0	0	0	0	0	0	0	0	0	0	0.05	0	0	0	0	0	0	0	0
NC_002953.3	1913950	C	T	region	+			intergenic_region	SAS_RS09420-SAS_RS09425		0	0	0	0	0	0	0	0	0	0	0	0.05	0	0	0	0	0	0	0.05	0
NC_002953.3	2027376	C	A	region	+			intergenic_region	SAS_RS10135-SAS_RS10140		0	0	0	0	0	0	0	0	0	0	0	0.05	0	0	0	0	0	0	0	0
NC_002953.3	2050426	A	T	CDS	-	658/1695	220/564	missense_variant p.Leu220Ile	SAS_RS10265	phage terminase large subunit	0	0	0	0	0	0	0	0	0	0	0	0.05	0	0	0	0	0	0	0	0
NC_002953.3	2065807	C	A	CDS	+	418/729	140/242	missense_variant p.Gln140Lys	SAS_RS10415	enterotoxin	0	0	0	0	0	0	0	0	0	0	0	0.05	0	0	0	0	0	0	0	0
NC_002953.3	2066251	C	A	CDS	+	110/729	37/242	missense_variant p.Thr37Lys	SAS_RS10420	exotoxin	0	0	0	0	0	0	0	0	0	0	0	0.05	0.05	0	0	0	0	0	0	0
NC_002953.3	2105804	C	T	CDS	+	696/1689	232/562	synonymous_variant p.Arg232Arg	SAS_RS10625	dihydroxy-acid dehydratase	0	0	0	0	0	0	0	0	0	0	0	0.1	0	0	0	0	0	0	0	0
NC_002953.3	2204025	G	T	region	+			intergenic_region	SAS_RS11135-SAS_RS11140		0	0	0	0	0	0	0	0	0	0	0	0.05	0	0	0	0	0	0	0	0
NC_002953.3	2469074	T	A	CDS	+	351/1314	117/437	synonymous_variant p.Thr117Thr	SAS_RS12545	immunoglobulin-binding protein Sbi	0	0	0	0	0	0	0	0	0	0	0	0.05	0	0	0	0	0	0	0	0
NC_002953.3	2594561	G	T	region	+			intergenic_region	SAS_RS13165-SAS_RS13170		0	0	0	0	0	0	0	0	0	0	0	0.05	0	0	0	0	0	0	0	0
NC_002953.3	2602552	T	G	CDS	-	6/1740	2/579	synonymous_variant p.Ala2Ala	SAS_RS13200	pyruvate oxidase	0	0	0	0	0	0	0	0	0	0	0	0.075	0	0	0	0	0	0	0	0
NC_002953.3	2758816	A	T	region	+			intergenic_region	SAS_RS13920-SAS_RS13925		0	0	0	0	0	0	0	0	0	0	0	0.05	0	0	0	0	0	0	0	0
NC_002953.3	84230	C	A	CDS	+	475/1377	159/458	missense_variant p.Gln159Lys	SAS_RS00370	hypothetical protein	0	0	0	0	0	0	0	0	0	0	0	0	0.05	0	0	0	0	0	0	0
NC_002953.3	138656	A	T	region	+			intergenic_region	SAS_RS00610-SAS_RS00615		0	0	0	0	0	0	0	0	0	0	0	0	0.05	0	0	0	0	0	0	0
NC_002953.3	139672	C	A	region	+			intergenic_region	SAS_RS00620-SAS_RS00625		0	0	0	0	0	0	0	0	0	0	0	0	0.05	0	0	0	0	0	0	0
NC_002953.3	139681	G	*	region	+			intergenic_region	SAS_RS00620-SAS_RS00625		0	0	0	0	0	0	0	0	0	0	0	0	0.05	0	0	0	0	0	0	0
NC_002953.3	660442	G	T	region	+			intergenic_region	SAS_RS03130-SAS_RS03135		0	0	0	0	0	0	0	0	0	0	0	0	0.05	0	0	0	0	0	0	0
NC_002953.3	1180072	T	A	CDS	+	95/189	32/62	missense_variant p.Met32Lys	SAS_RS05880	hypothetical protein	0	0	0	0	0	0	0	0	0	0	0	0	0.05	0	0	0	0	0	0	0
NC_002953.3	1338435	T	A	region	+			intergenic_region	SAS_RS06590-SAS_RS06595		0	0	0	0	0	0	0	0	0	0	0	0	0.05	0	0	0	0	0	0	0
NC_002953.3	1498920	G	T	CDS	-	1309/1323	437/440	missense_variant p.Gln437Lys	SAS_RS07320	amino acid permease	0	0	0	0	0	0	0	0	0	0	0	0	0.05	0	0	0	0	0	0	0
NC_002953.3	1739140	G	A	region	+			intergenic_region	SAS_RS08575-SAS_RS08580		0	0	0	0	0	0	0	0	0	0	0	0	0.15	0	0	0	0	0	0	0
NC_002953.3	1792358	C	A	CDS	-	892/906	298/301	synonymous_variant p.Arg298Arg	SAS_RS08810	hypothetical protein	0	0	0	0	0	0	0	0	0	0	0	0	0.05	0	0	0	0	0	0	0
NC_002953.3	1887052	G	T	region	+			intergenic_region	SAS_RS09250-SAS_RS09255		0	0	0	0	0	0	0	0	0	0	0	0	0.05	0	0	0	0	0	0	0
NC_002953.3	1901729	C	A	CDS	+	632/789	211/262	missense_variant p.Ala211Glu	SAS_RS09320	DUF1828 domain-containing protein	0	0	0	0	0	0	0	0	0	0	0	0	0.05	0	0	0	0	0	0	0
NC_002953.3	2066249	T	A	CDS	+	108/729	36/242	stop_gained p.Tyr36*	SAS_RS10420	exotoxin	0	0	0	0	0	0	0	0	0	0	0	0	0.05	0	0	0	0	0	0	0
NC_002953.3	2182745	T	A	region	+			intergenic_region	SAS_RS11025-SAS_RS11030		0	0	0	0	0	0	0	0	0	0	0	0	0.05	0	0	0	0	0	0	0
NC_002953.3	2453913	C	*	region	+			intergenic_region	SAS_RS12440-SAS_RS12445		0	0	0	0	0	0	0	0	0	0	0	0	0.05	0	0	0	0	0	0	0
NC_002953.3	74347	T	A	CDS	+	378/744	126/247	synonymous_variant p.Ala126Ala	SAS_RS00330	LysR family transcriptional regulator	0	0	0	0	0	0	0	0	0	0	0	0	0	0.05	0	0	0	0	0	0
NC_002953.3	384963	C	A	CDS	-	896/1104	299/367	missense_variant p.Cys299Phe	SAS_RS01735	aminotransferase class I/II-fold pyridoxal phosphate-dependent enzyme	0	0	0	0	0	0	0	0	0	0	0	0	0	0.075	0	0	0	0	0	0
NC_002953.3	415511	C	A	CDS	+	560/1107	187/368	missense_variant p.Ala187Asp	SAS_RS01900	Abi family protein	0	0	0	0	0	0	0	0	0	0	0	0	0	0.05	0	0	0	0	0	0
NC_002953.3	787347	C	A	region	+			intergenic_region	SAS_RS03790-SAS_RS03795		0	0	0	0	0	0	0	0	0	0	0	0	0	0.05	0	0	0	0	0	0
NC_002953.3	862936	C	A	region	+			intergenic_region	SAS_RS04180-SAS_RS04185		0	0	0	0	0	0	0	0	0	0	0	0	0	0.05	0	0	0	0	0	0
NC_002953.3	892816	T	A	region	+			intergenic_region	SAS_RS04350-SAS_RS04355		0	0	0	0	0	0	0	0	0	0	0	0	0	0.05	0	0	0	0	0	0
NC_002953.3	1279836	T	A	CDS	+	606/1287	202/428	synonymous_variant p.Ser202Ser	SAS_RS06355	RIP metalloprotease RseP	0	0	0	0	0	0	0	0	0	0	0	0	0	0.05	0	0	0	0	0	0
NC_002953.3	1289531	T	A	CDS	+	141/2118	47/705	missense_variant p.Asp47Glu	SAS_RS06390	translation initiation factor IF-2	0	0	0	0	0	0	0	0	0	0	0	0	0	0.05	0	0	0	0	0	0
NC_002953.3	1335803	A	G	CDS	+	6/1341	2/446	synonymous_variant p.Pro2Pro	SAS_RS06585	glutamine synthetase	0	0	0	0	0	0	0	0	0	0	0	0	0	0.475	0	0	0	0	0	0
NC_002953.3	1514078	T	A	CDS	+	575/678	192/225	missense_variant p.Ile192Lys	SAS_RS07390	Holliday junction resolvase RecU	0	0	0	0	0	0	0	0	0	0	0	0	0	0.05	0	0	0	0	0	0
NC_002953.3	1523480	C	T	CDS	-	757/972	253/323	missense_variant p.Glu253Lys	SAS_RS07425	biotin--[acetyl-CoA-carboxylase] ligase	0	0	0	0	0	0	0	0	0	0	0	0	0	0.05	0	0	0	0	0	0
NC_002953.3	1556696	A	T	CDS	-	62/2163	21/720	missense_variant p.Ile21Lys	SAS_RS07600	hypothetical protein	0	0	0	0	0	0	0	0	0	0	0	0	0	0.05	0	0	0	0	0	0
NC_002953.3	1751207	A	T	region	+			intergenic_region	SAS_RS08620-SAS_RS08625		0	0	0	0	0	0	0	0	0	0	0	0	0	0.1	0	0	0	0	0	0
NC_002953.3	2114325	C	A	CDS	+	344/573	115/190	missense_variant p.Thr115Lys	SAS_RS10660	3-isopropylmalate dehydratase small subunit	0	0	0	0	0	0	0	0	0	0	0	0	0	0.05	0	0	0	0	0	0
NC_002953.3	2403592	G	T	CDS	-	277/1383	93/460	missense_variant p.Gln93Lys	SAS_RS12205	zinc ribbon domain-containing protein	0	0	0	0	0	0	0	0	0	0	0	0	0	0.05	0	0	0	0	0	0
NC_002953.3	2417525	A	T	CDS	-	497/516	166/171	missense_variant p.Ile166Asn	SAS_RS12275	N-acetyltransferase	0	0	0	0	0	0	0	0	0	0	0	0	0	0.05	0	0	0	0	0	0
NC_002953.3	2513494	G	T	region	+			intergenic_region	SAS_RS12770-SAS_RS12775		0	0	0	0	0	0	0	0	0	0	0	0	0	0.05	0	0	0	0	0	0
NC_002953.3	74179	T	A	CDS	+	210/744	70/247	stop_gained p.Tyr70*	SAS_RS00330	LysR family transcriptional regulator	0	0	0	0	0	0	0	0	0	0	0	0	0	0	0.05	0	0	0	0	0
NC_002953.3	445551	G	A	CDS	+	370/783	124/260	missense_variant p.Glu124Lys	SAS_RS02070	tandem-type lipoprotein	0	0	0	0	0	0	0	0	0	0	0	0	0	0	0.05	0	0	0	0	0
NC_002953.3	450152	G	T	CDS	+	715/1326	239/441	missense_variant p.Gly239Cys	SAS_RS02095	membrane protein	0	0	0	0	0	0	0	0	0	0	0	0	0	0	0.05	0	0	0	0	0
NC_002953.3	588070	G	A	CDS	+	934/966	312/321	missense_variant p.Glu312Lys	SAS_RS02770	UDP-glucose 4-epimerase	0	0	0	0	0	0	0	0	0	0	0	0	0	0	0.05	0	0	0	0	0
NC_002953.3	644887	C	A	CDS	+	104/261	35/86	missense_variant p.Thr35Asn	SAS_RS03045	hypothetical protein	0	0	0	0	0	0	0	0	0	0	0	0	0	0	0.05	0	0	0	0	0
NC_002953.3	654912	G	A	CDS	+	484/636	162/211	missense_variant p.Asp162Asn	SAS_RS03100	endonuclease III domain-containing protein	0	0	0	0	0	0	0	0	0	0	0	0	0	0	0.05	0	0	0	0	0
NC_002953.3	654919	T	A	CDS	+	491/636	164/211	stop_gained p.Leu164*	SAS_RS03100	endonuclease III domain-containing protein	0	0	0	0	0	0	0	0	0	0	0	0	0	0	0.05	0	0	0	0	0
NC_002953.3	717339	C	A	CDS	+	152/867	51/288	missense_variant p.Thr51Lys	SAS_RS03420	LysR family transcriptional regulator	0	0	0	0	0	0	0	0	0	0	0	0	0	0	0.05	0	0	0	0	0
NC_002953.3	730202	G	T	CDS	+	54/927	18/308	missense_variant p.Leu18Phe	SAS_RS03500	GTP-binding protein	0	0	0	0	0	0	0	0	0	0	0	0	0	0	0.05	0	0	0	0	0
NC_002953.3	730204	G	T	CDS	+	56/927	19/308	missense_variant p.Gly19Val	SAS_RS03500	GTP-binding protein	0	0	0	0	0	0	0	0	0	0	0	0	0	0	0.05	0	0	0	0	0
NC_002953.3	774815	G	T	CDS	-	428/501	143/166	missense_variant p.Ser143Tyr	SAS_RS03725	NADPH-dependent 7-cyano-7-deazaguanine reductase QueF	0	0	0	0	0	0	0	0	0	0	0	0	0	0	0.05	0	0	0	0	0
NC_002953.3	923318	T	A	CDS	+	3531/3654	1177/1217	synonymous_variant p.Gly1177Gly	SAS_RS04475	ATP-dependent helicase/nuclease subunit A	0	0	0	0	0	0	0	0	0	0	0	0	0	0	0.05	0	0	0	0	0
NC_002953.3	923320	C	A	CDS	+	3533/3654	1178/1217	missense_variant p.Thr1178Lys	SAS_RS04475	ATP-dependent helicase/nuclease subunit A	0	0	0	0	0	0	0	0	0	0	0	0	0	0	0.05	0	0	0	0	0
NC_002953.3	923325	T	A	CDS	+	3538/3654	1180/1217	missense_variant p.Leu1180Ile	SAS_RS04475	ATP-dependent helicase/nuclease subunit A	0	0	0	0	0	0	0	0	0	0	0	0	0	0	0.05	0	0	0	0	0
NC_002953.3	923326	T	A	CDS	+	3539/3654	1180/1217	stop_gained p.Leu1180*	SAS_RS04475	ATP-dependent helicase/nuclease subunit A	0	0	0	0	0	0	0	0	0	0	0	0	0	0	0.05	0	0	0	0	0
NC_002953.3	982868	C	A	CDS	+	429/624	143/207	missense_variant p.Asn143Lys	SAS_RS04745	hypothetical protein	0	0	0	0	0	0	0	0	0	0	0	0	0	0	0.05	0	0	0	0	0
NC_002953.3	1056147	A	G	region	+			intergenic_region	SAS_RS05215-SAS_RS05220		0	0	0	0	0	0	0	0	0	0	0	0	0	0	0.95	0	0	0	0	0
NC_002953.3	1080017	C	A	CDS	+	143/567	48/188	missense_variant p.Ala48Glu	SAS_RS05330	phosphoribosylglycinamide formyltransferase	0	0	0	0	0	0	0	0	0	0	0	0	0	0	0.05	0	0	0	0	0
NC_002953.3	1270075	C	A	CDS	+	298/897	100/298	missense_variant p.Pro100Thr	SAS_RS06295	tyrosine recombinase XerC	0	0	0	0	0	0	0	0	0	0	0	0	0	0	0.05	0	0	0	0	0
NC_002953.3	1302370	T	A	CDS	+	666/714	222/237	missense_variant p.Asn222Lys	SAS_RS06430	GntR family transcriptional regulator	0	0	0	0	0	0	0	0	0	0	0	0	0	0	0.05	0	0	0	0	0
NC_002953.3	1302371	T	A	CDS	+	667/714	223/237	missense_variant p.Tyr223Asn	SAS_RS06430	GntR family transcriptional regulator	0	0	0	0	0	0	0	0	0	0	0	0	0	0	0.05	0	0	0	0	0
NC_002953.3	1302373	T	A	CDS	+	669/714	223/237	stop_gained p.Tyr223*	SAS_RS06430	GntR family transcriptional regulator	0	0	0	0	0	0	0	0	0	0	0	0	0	0	0.05	0	0	0	0	0
NC_002953.3	1302375	T	A	CDS	+	671/714	224/237	missense_variant p.Met224Lys	SAS_RS06430	GntR family transcriptional regulator	0	0	0	0	0	0	0	0	0	0	0	0	0	0	0.05	0	0	0	0	0
NC_002953.3	1302376	G	A	CDS	+	672/714	224/237	missense_variant p.Met224Ile	SAS_RS06430	GntR family transcriptional regulator	0	0	0	0	0	0	0	0	0	0	0	0	0	0	0.05	0	0	0	0	0
NC_002953.3	1389764	G	C	CDS	+	244/1461	82/486	missense_variant p.Ala82Pro	SAS_RS06875	alanine:cation symporter family protein	0	0	0	0	0	0	0	0	0	0	0	0	0	0	0.175	0	0	0	0	0
NC_002953.3	1514080	C	A	CDS	+	577/678	193/225	synonymous_variant p.Arg193Arg	SAS_RS07390	Holliday junction resolvase RecU	0	0	0	0	0	0	0	0	0	0	0	0	0	0	0.05	0	0	0	0	0
NC_002953.3	1666352	A	T	region	+			intergenic_region	SAS_RS08200-SAS_RS08205		0	0	0	0	0	0	0	0	0	0	0	0	0	0	0.05	0	0	0	0	0
NC_002953.3	1691779	A	G	CDS	-	1176/2190	392/729	synonymous_variant p.Ser392Ser	SAS_RS08330	bifunctional (p)ppGpp synthetase/guanosine-3'
NC_002953.3	1759686	A	T	CDS	-	3132/3198	1044/1065	missense_variant p.Asn1044Lys	SAS_RS08655	DNA polymerase III subunit alpha	0	0	0	0	0	0	0	0	0	0	0	0	0	0	0.05	0	0	0	0	0
NC_002953.3	1759689	A	T	CDS	-	3129/3198	1043/1065	synonymous_variant p.Ile1043Ile	SAS_RS08655	DNA polymerase III subunit alpha	0	0	0	0	0	0	0	0	0	0	0	0	0	0	0.05	0	0	0	0	0
NC_002953.3	1759690	A	T	CDS	-	3128/3198	1043/1065	missense_variant p.Ile1043Asn	SAS_RS08655	DNA polymerase III subunit alpha	0	0	0	0	0	0	0	0	0	0	0	0	0	0	0.05	0	0	0	0	0
NC_002953.3	1759692	A	T	CDS	-	3126/3198	1042/1065	stop_gained p.Tyr1042*	SAS_RS08655	DNA polymerase III subunit alpha	0	0	0	0	0	0	0	0	0	0	0	0	0	0	0.05	0	0	0	0	0
NC_002953.3	1826112	G	T	CDS	-	6546/6561	2182/2186	missense_variant p.Asn2182Lys	SAS_RS08960	DUF1542 domain-containing protein	0	0	0	0	0	0	0	0	0	0	0	0	0	0	0.05	0	0	0	0	0
NC_002953.3	1850715	G	T	region	+			intergenic_region	SAS_RS09045-SAS_RS09050		0	0	0	0	0	0	0	0	0	0	0	0	0	0	0.05	0	0	0	0	0
NC_002953.3	1850717	A	T	region	+			intergenic_region	SAS_RS09045-SAS_RS09050		0	0	0	0	0	0	0	0	0	0	0	0	0	0	0.05	0	0	0	0	0
NC_002953.3	1957634	A	T	CDS	-	505/819	169/272	missense_variant p.Ser169Thr	SAS_RS09750	regulatory protein RecX	0	0	0	0	0	0	0	0	0	0	0	0	0	0	0.05	0	0	0	0	0
NC_002953.3	1979603	C	T	CDS	-	568/1362	190/453	missense_variant p.Glu190Lys	SAS_RS09885	RNA methyltransferase	0	0	0	0	0	0	0	0	0	0	0	0	0	0	0.05	0	0	0	0	0
NC_002953.3	2028547	G	T	CDS	-	447/492	149/163	missense_variant p.Asn149Lys	SAS_RS10145	staphylokinase	0	0	0	0	0	0	0	0	0	0	0	0	0	0	0.975	0	0	0	0	0
NC_002953.3	2473889	A	G	CDS	+	871/978	291/325	missense_variant p.Asn291Asp	SAS_RS12565	bi-component gamma-hemolysin HlgAB/HlgCB subunit B	0	0	0	0	0	0	0	0	0	0	0	0	0	0	0.05	0	0	0	0	0
NC_002953.3	2488424	G	T	CDS	-	323/474	108/157	missense_variant p.Ala108Glu	SAS_RS12650	AraC family transcriptional regulator	0	0	0	0	0	0	0	0	0	0	0	0	0	0	0.05	0	0	0	0	0
NC_002953.3	2696363	A	T	region	+			intergenic_region	SAS_RS13690-SAS_RS13700		0	0	0	0	0	0	0	0	0	0	0	0	0	0	0.05	0	0	0	0	0
NC_002953.3	2745117	G	T	region	+			intergenic_region	SAS_RS13845-SAS_RS13850		0	0	0	0	0	0	0	0	0	0	0	0	0	0	0.075	0	0	0	0	0
NC_002953.3	2787350	G	*	CDS	+	745/795	249/264	missense_variant p.Glu249Lys	SAS_RS14060	arylamine N-acetyltransferase	0	0	0	0	0	0	0	0	0	0	0	0	0	0	0.05	0	0	0	0	0
NC_002953.3	38084	A	T	CDS	-	815/1311	272/436	missense_variant p.Phe272Tyr	SAS_RS00140	hypothetical protein	0	0	0	0	0	0	0	0	0	0	0	0	0	0	0	0.05	0	0	0	0
NC_002953.3	85063	C	A	CDS	+	1308/1377	436/458	synonymous_variant p.Ile436Ile	SAS_RS00370	hypothetical protein	0	0	0	0	0	0	0	0	0	0	0	0	0	0	0	0.05	0	0	0	0
NC_002953.3	126458	A	T	CDS	-	403/756	135/251	missense_variant p.Tyr135Asn	SAS_RS00550	GntR family transcriptional regulator	0	0	0	0	0	0	0	0	0	0	0	0	0	0	0	0.05	0	0	0	0
NC_002953.3	144355	T	A	CDS	+	38/669	13/222	missense_variant p.Val13Glu	SAS_RS00640	capsular polysaccharide type 5 biosynthesis protein cap5A	0	0	0	0	0	0	0	0	0	0	0	0	0	0	0	0.05	0	0	0	0
NC_002953.3	593050	T	A	CDS	+	532/870	178/289	missense_variant p.Leu178Ile	SAS_RS02800	Cof-type HAD-IIB family hydrolase	0	0	0	0	0	0	0	0	0	0	0	0	0	0	0	0.05	0	0	0	0
NC_002953.3	594538	G	T	CDS	+	133/2874	45/957	missense_variant p.Gly45Cys	SAS_RS02810	serine-aspartate repeat-containing protein C	0	0	0	0	0	0	0	0	0	0	0	0	0	0	0	0.05	0	0	0	0
NC_002953.3	701133	G	T	region	+			intergenic_region	SAS_RS03340-SAS_RS03345		0	0	0	0	0	0	0	0	0	0	0	0	0	0	0	0.05	0	0	0	0
NC_002953.3	838846	G	T	CDS	-	153/729	51/242	missense_variant p.Ser51Arg	SAS_RS04025	DUF5067 domain-containing protein	0	0	0	0	0	0	0	0	0	0	0	0	0	0	0	0.05	0.05	0	0	0
NC_002953.3	1523482	A	T	CDS	-	755/972	252/323	missense_variant p.Ile252Asn	SAS_RS07425	biotin--[acetyl-CoA-carboxylase] ligase	0	0	0	0	0	0	0	0	0	0	0	0	0	0	0	0.05	0	0	0	0
NC_002953.3	1551902	G	T	CDS	-	666/915	222/304	missense_variant p.Asn222Lys	SAS_RS07585	DUF1672 domain-containing protein	0	0	0	0	0	0	0	0	0	0	0	0	0	0	0	0.05	0	0	0	0
NC_002953.3	1618836	G	T	CDS	-	1037/1101	346/366	missense_variant p.Thr346Lys	SAS_RS07955	Nif3-like dinuclear metal center hexameric protein	0	0	0	0	0	0	0	0	0	0	0	0	0	0	0	0.05	0	0	0	0
NC_002953.3	1795384	A	T	region	+			intergenic_region	SAS_RS08825-SAS_RS08830		0	0	0	0	0	0	0	0	0	0	0	0	0	0	0	0.05	0	0	0	0
NC_002953.3	1795388	A	T	region	+			intergenic_region	SAS_RS08825-SAS_RS08830		0	0	0	0	0	0	0	0	0	0	0	0	0	0	0	0.05	0	0	0	0
NC_002953.3	2032552	A	T	CDS	-	14/288	1995-05-01	missense_variant p.Ile5Asn	SAS_RS10180	hypothetical protein	0	0	0	0	0	0	0	0	0	0	0	0	0	0	0	0.05	0	0	0	0
NC_002953.3	2050423	G	T	CDS	-	661/1695	221/564	missense_variant p.Gln221Lys	SAS_RS10265	phage terminase large subunit	0	0	0	0	0	0	0	0	0	0	0	0	0	0	0	0.05	0	0	0	0
NC_002953.3	2050425	A	T	CDS	-	659/1695	220/564	stop_gained p.Leu220*	SAS_RS10265	phage terminase large subunit	0	0	0	0	0	0	0	0	0	0	0	0	0	0	0	0.05	0	0	0	0
NC_002953.3	2110815	C	A	CDS	+	797/1530	266/509	missense_variant p.Thr266Asn	SAS_RS10645	2-isopropylmalate synthase	0	0	0	0	0	0	0	0	0	0	0	0	0	0	0	0.05	0	0	0	0
NC_002953.3	2110816	T	A	CDS	+	798/1530	266/509	synonymous_variant p.Thr266Thr	SAS_RS10645	2-isopropylmalate synthase	0	0	0	0	0	0	0	0	0	0	0	0	0	0	0	0.05	0	0	0	0
NC_002953.3	2181645	A	T	region	+			intergenic_region	SAS_RS11020-SAS_RS11025		0	0	0	0	0	0	0	0	0	0	0	0	0	0	0	0.05	0	0	0	0
NC_002953.3	2361858	T	A	CDS	+	54/873	18/290	missense_variant p.Asn18Lys	SAS_RS12000	MurR/RpiR family transcriptional regulator	0	0	0	0	0	0	0	0	0	0	0	0	0	0	0	0.05	0	0	0	0
NC_002953.3	2502852	C	T	CDS	-	897/942	299/313	synonymous_variant p.Leu299Leu	SAS_RS12720	osmoprotectant ABC transporter substrate-binding protein	0	0	0	0	0	0	0	0	0	0	0	0	0	0	0	0.05	0	0	0	0
NC_002953.3	2502854	A	T	CDS	-	895/942	299/313	missense_variant p.Leu299Met	SAS_RS12720	osmoprotectant ABC transporter substrate-binding protein	0	0	0	0	0	0	0	0	0	0	0	0	0	0	0	0.05	0	0	0	0
NC_002953.3	2621266	C	A	CDS	+	2009-05-01	2/802	missense_variant p.Ala2Asp	SAS_RS13295	copper-exporting P-type ATPase A	0	0	0	0	0	0	0	0	0	0	0	0	0	0	0	0.05	0	0	0	0
NC_002953.3	24710	C	A	region	+			intergenic_region	SAS_RS00095-SAS_RS00100		0	0	0	0	0	0	0	0	0	0	0	0	0	0	0	0	0.05	0	0	0
NC_002953.3	24711	T	A	region	+			intergenic_region	SAS_RS00095-SAS_RS00100		0	0	0	0	0	0	0	0	0	0	0	0	0	0	0	0	0.05	0	0	0
NC_002953.3	126075	C	A	region	+			intergenic_region	SAS_RS00545-SAS_RS00550		0	0	0	0	0	0	0	0	0	0	0	0	0	0	0	0	0.05	0	0	0
NC_002953.3	138650	G	T	region	+			intergenic_region	SAS_RS00610-SAS_RS00615		0	0	0	0	0	0	0	0	0	0	0	0	0	0	0	0	0.05	0	0	0
NC_002953.3	382760	G	T	CDS	-	870/1842	290/613	missense_variant p.Asp290Glu	SAS_RS01725	bifunctional homocysteine S-methyltransferase/methylenetetrahydrofolate reductase	0	0	0	0	0	0	0	0	0	0	0	0	0	0	0	0	0.05	0	0	0
NC_002953.3	448120	T	A	CDS	+	464/798	155/265	missense_variant p.Val155Glu	SAS_RS02085	tandem-type lipoprotein	0	0	0	0	0	0	0	0	0	0	0	0	0	0	0	0	0.05	0	0	0
NC_002953.3	613411	G	T	CDS	+	25/648	9/215	missense_variant p.Asp9Tyr	SAS_RS02865	HAD family hydrolase	0	0	0	0	0	0	0	0	0	0	0	0	0	0	0	0	0.05	0	0	0
NC_002953.3	613412	A	T	CDS	+	26/648	9/215	missense_variant p.Asp9Val	SAS_RS02865	HAD family hydrolase	0	0	0	0	0	0	0	0	0	0	0	0	0	0	0	0	0.05	0	0	0
NC_002953.3	814303	C	A	CDS	+	824/840	275/279	missense_variant p.Thr275Lys	SAS_RS03910	prolipoprotein diacylglyceryl transferase	0	0	0	0	0	0	0	0	0	0	0	0	0	0	0	0	0.05	0	0.05	0
NC_002953.3	956532	C	A	CDS	+	154/987	52/328	missense_variant p.Gln52Lys	SAS_RS04630	competence protein CoiA	0	0	0	0	0	0	0	0	0	0	0	0	0	0	0	0	0.05	0	0	0
NC_002953.3	1033100	A	T	CDS	-	593/987	198/328	missense_variant p.Phe198Tyr	SAS_RS05085	lipoate--protein ligase	0	0	0	0	0	0	0	0	0	0	0	0	0	0	0	0	0.05	0	0	0
NC_002953.3	1060786	G	T	CDS	-	410/435	137/144	missense_variant p.Thr137Lys	SAS_RS05235	GNAT family N-acetyltransferase	0	0	0	0	0	0	0	0	0	0	0	0	0	0	0	0	0.05	0	0	0
NC_002953.3	1060795	A	T	CDS	-	401/435	134/144	missense_variant p.Ile134Asn	SAS_RS05235	GNAT family N-acetyltransferase	0	0	0	0	0	0	0	0	0	0	0	0	0	0	0	0	0.05	0	0	0
NC_002953.3	1139811	C	A	CDS	+	854/1077	285/358	stop_gained p.Ser285*	SAS_RS05645	hypothetical protein	0	0	0	0	0	0	0	0	0	0	0	0	0	0	0	0	0.05	0	0	0
NC_002953.3	1159865	G	A	CDS	+	54/816	18/271	synonymous_variant p.Pro18Pro	SAS_RS05740	succinate dehydrogenase iron-sulfur subunit	0	0	0	0	0	0	0	0	0	0	0	0	0	0	0	0	0.05	0	0	0
NC_002953.3	1166725	T	A	CDS	+	307/351	103/116	missense_variant p.Leu103Ile	SAS_RS05790	fibrinogen-binding protein	0	0	0	0	0	0	0	0	0	0	0	0	0	0	0	0	0.05	0	0	0
NC_002953.3	1188173	C	A	CDS	+	1673/2235	558/744	missense_variant p.Ala558Glu	SAS_RS05930	penicillin-binding protein	0	0	0	0	0	0	0	0	0	0	0	0	0	0	0	0	0.05	0	0	0
NC_002953.3	1277779	T	A	CDS	+	320/771	107/256	missense_variant p.Leu107Gln	SAS_RS06345	isoprenyl transferase	0	0	0	0	0	0	0	0	0	0	0	0	0	0	0	0	0.05	0	0	0
NC_002953.3	1300333	C	A	CDS	+	877/2244	293/747	missense_variant p.Gln293Lys	SAS_RS06425	DNA translocase FtsK	0	0	0	0	0	0	0	0	0	0	0	0	0	0	0	0	0.05	0	0	0
NC_002953.3	1302861	C	A	CDS	+	413/1266	138/421	missense_variant p.Ala138Asp	SAS_RS06435	insulinase family protein	0	0	0	0	0	0	0	0	0	0	0	0	0	0	0	0	0.05	0	0	0
NC_002953.3	1351187	C	A	CDS	+	200/603	67/200	missense_variant p.Ala67Glu	SAS_RS06690	DNA-binding response regulator	0	0	0	0	0	0	0	0	0	0	0	0	0	0	0	0	0.05	0	0	0
NC_002953.3	1351189	G	A	CDS	+	202/603	68/200	missense_variant p.Glu68Lys	SAS_RS06690	DNA-binding response regulator	0	0	0	0	0	0	0	0	0	0	0	0	0	0	0	0	0.05	0	0	0
NC_002953.3	1400592	T	A	CDS	-	829/1092	277/363	stop_gained p.Lys277*	SAS_RS06920	prephenate dehydrogenase	0	0	0	0	0	0	0	0	0	0	0	0	0	0	0	0	0.05	0	0	0
NC_002953.3	1407442	T	A	CDS	+	578/633	193/210	missense_variant p.Ile193Lys	SAS_RS06950	N-(5'-phosphoribosyl)anthranilate isomerase	0	0	0	0	0	0	0	0	0	0	0	0	0	0	0	0	0.05	0	0	0
NC_002953.3	1500210	A	T	CDS	-	19/1323	7/440	missense_variant p.Leu7Ile	SAS_RS07320	amino acid permease	0	0	0	0	0	0	0	0	0	0	0	0	0	0	0	0	0.05	0	0	0
NC_002953.3	1618838	A	T	CDS	-	1035/1101	345/366	missense_variant p.Asn345Lys	SAS_RS07955	Nif3-like dinuclear metal center hexameric protein	0	0	0	0	0	0	0	0	0	0	0	0	0	0	0	0	0.05	0	0	0
NC_002953.3	1618841	G	T	CDS	-	1032/1101	344/366	missense_variant p.Phe344Leu	SAS_RS07955	Nif3-like dinuclear metal center hexameric protein	0	0	0	0	0	0	0	0	0	0	0	0	0	0	0	0	0.05	0	0	0
NC_002953.3	1618842	A	T	CDS	-	1031/1101	344/366	missense_variant p.Phe344Tyr	SAS_RS07955	Nif3-like dinuclear metal center hexameric protein	0	0	0	0	0	0	0	0	0	0	0	0	0	0	0	0	0.05	0	0	0
NC_002953.3	1673615	C	T	CDS	-	772/2631	258/876	missense_variant p.Glu258Lys	SAS_RS08245	alanine--tRNA ligase	0	0	0	0	0	0	0	0	0	0	0	0	0	0	0	0	0.05	0	0	0
NC_002953.3	1746074	G	T	CDS	-	1267/1662	423/553	missense_variant p.Gln423Lys	SAS_RS08600	sensor histidine kinase	0	0	0	0	0	0	0	0	0	0	0	0	0	0	0	0	0.05	0	0	0
NC_002953.3	1877777	G	T	CDS	-	1256/4112	419/1369	missense_variant p.Ala419Asp	SAS_RS09210	NTPase	0	0	0	0	0	0	0	0	0	0	0	0	0	0	0	0	0.05	0	0	0
NC_002953.3	1907568	G	T	region	+			intergenic_region	SAS_RS09380-SAS_RS09385		0	0	0	0	0	0	0	0	0	0	0	0	0	0	0	0	0.05	0	0	0
NC_002953.3	1959107	C	T	CDS	-	102/810	34/269	synonymous_variant p.Pro34Pro	SAS_RS09755	monofunctional glycosyltransferase	0	0	0	0	0	0	0	0	0	0	0	0	0	0	0	0	0.05	0	0	0
NC_002953.3	1990291	G	T	CDS	-	2168/2193	723/730	missense_variant p.Ala723Glu	SAS_RS09930	DNA helicase PcrA	0	0	0	0	0	0	0	0	0	0	0	0	0	0	0	0	0.05	0	0	0
NC_002953.3	2085489	C	A	CDS	+	70/786	24/261	missense_variant p.Gln24Lys	SAS_RS10515	carbon-nitrogen family hydrolase	0	0	0	0	0	0	0	0	0	0	0	0	0	0	0	0	0.05	0	0	0
NC_002953.3	2089710	C	T	CDS	+	494/717	165/238	missense_variant p.Ser165Leu	SAS_RS10540	DNA-binding response regulator	0	0	0	0	0	0	0	0	0	0	0	0	0	0	0	0	0.05	0	0	0
NC_002953.3	2089711	A	T	CDS	+	495/717	165/238	synonymous_variant p.Ser165Ser	SAS_RS10540	DNA-binding response regulator	0	0	0	0	0	0	0	0	0	0	0	0	0	0	0	0	0.05	0	0	0
NC_002953.3	2325025	A	T	CDS	-	346/783	116/260	missense_variant p.Tyr116Asn	SAS_RS11805	molybdate ABC transporter substrate-binding protein	0	0	0	0	0	0	0	0	0	0	0	0	0	0	0	0	0.05	0	0	0
NC_002953.3	2348212	A	T	CDS	+	54/258	18/85	synonymous_variant p.Leu18Leu	SAS_RS11935	hypothetical protein	0	0	0	0	0	0	0	0	0	0	0	0	0	0	0	0	0.05	0	0	0
NC_002953.3	24880	C	A	region	+			intergenic_region	SAS_RS00095-SAS_RS00100		0	0	0	0	0	0	0	0	0	0	0	0	0	0	0	0	0	0.05	0	0
NC_002953.3	187635	G	T	region	+			intergenic_region	SAS_RS00815-SAS_RS00820		0	0	0	0	0	0	0	0	0	0	0	0	0	0	0	0	0	0.05	0	0
NC_002953.3	187637	G	T	region	+			intergenic_region	SAS_RS00815-SAS_RS00820		0	0	0	0	0	0	0	0	0	0	0	0	0	0	0	0	0	0.05	0	0
NC_002953.3	187639	A	T	region	+			intergenic_region	SAS_RS00815-SAS_RS00820		0	0	0	0	0	0	0	0	0	0	0	0	0	0	0	0	0	0.05	0	0
NC_002953.3	187641	A	T	region	+			intergenic_region	SAS_RS00815-SAS_RS00820		0	0	0	0	0	0	0	0	0	0	0	0	0	0	0	0	0	0.05	0	0
NC_002953.3	187642	A	T	region	+			intergenic_region	SAS_RS00815-SAS_RS00820		0	0	0	0	0	0	0	0	0	0	0	0	0	0	0	0	0	0.05	0	0
NC_002953.3	187644	C	T	region	+			intergenic_region	SAS_RS00815-SAS_RS00820		0	0	0	0	0	0	0	0	0	0	0	0	0	0	0	0	0	0.05	0	0
NC_002953.3	290073	C	A	CDS	+	64/135	22/44	missense_variant p.Gln22Lys	SAS_RS01260	hypothetical protein	0	0	0	0	0	0	0	0	0	0	0	0	0	0	0	0	0	0.05	0	0
NC_002953.3	445557	C	A	CDS	+	376/783	126/260	missense_variant p.Gln126Lys	SAS_RS02070	tandem-type lipoprotein	0	0	0	0	0	0	0	0	0	0	0	0	0	0	0	0	0	0.05	0	0
NC_002953.3	603084	C	A	CDS	+	948/3426	316/1141	synonymous_variant p.Val316Val	SAS_RS02820	MSCRAMM family adhesin SdrE	0	0	0	0	0	0	0	0	0	0	0	0	0	0	0	0	0	0.05	0	0
NC_002953.3	787792	C	A	CDS	+	445/879	149/292	missense_variant p.Gln149Lys	SAS_RS03795	EMYY motif lipoprotein	0	0	0	0	0	0	0	0	0	0	0	0	0	0	0	0	0	0.05	0	0
NC_002953.3	848782	G	A	CDS	+	631/687	211/228	missense_variant p.Ala211Thr	SAS_RS04065	thermonuclease	0	0	0	0	0	0	0	0	0	0	0	0	0	0	0	0	0	0.05	0	0
NC_002953.3	848783	C	A	CDS	+	632/687	211/228	missense_variant p.Ala211Glu	SAS_RS04065	thermonuclease	0	0	0	0	0	0	0	0	0	0	0	0	0	0	0	0	0	0.05	0	0
NC_002953.3	848784	G	A	CDS	+	633/687	211/228	synonymous_variant p.Ala211Ala	SAS_RS04065	thermonuclease	0	0	0	0	0	0	0	0	0	0	0	0	0	0	0	0	0	0.05	0	0
NC_002953.3	1106271	G	A	CDS	+	163/276	55/91	missense_variant p.Glu55Lys	SAS_RS05465	UPF0223 family protein	0	0	0	0	0	0	0	0	0	0	0	0	0	0	0	0	0	0.05	0	0
NC_002953.3	1111925	G	A	CDS	+	1000/1020	334/339	missense_variant p.Asp334Asn	SAS_RS05495	DUF4064 domain-containing protein	0	0	0	0	0	0	0	0	0	0	0	0	0	0	0	0	0	0.05	0	0
NC_002953.3	1139810	T	A	CDS	+	853/1077	285/358	missense_variant p.Ser285Thr	SAS_RS05645	hypothetical protein	0	0	0	0	0	0	0	0	0	0	0	0	0	0	0	0	0	0.05	0	0
NC_002953.3	1216431	T	A	CDS	+	210/213	70/70	synonymous_variant p.Ile70Ile	SAS_RS06055	hypothetical protein	0	0	0	0	0	0	0	0	0	0	0	0	0	0	0	0	0	0.05	0	0
NC_002953.3	1274170	G	A	CDS	+	346/768	116/255	missense_variant p.Glu116Lys	SAS_RS06320	30S ribosomal protein S2	0	0	0	0	0	0	0	0	0	0	0	0	0	0	0	0	0	0.05	0	0
NC_002953.3	1274174	T	A	CDS	+	350/768	117/255	missense_variant p.Ile117Asn	SAS_RS06320	30S ribosomal protein S2	0	0	0	0	0	0	0	0	0	0	0	0	0	0	0	0	0	0.05	0	0
NC_002953.3	1274175	T	A	CDS	+	351/768	117/255	synonymous_variant p.Ile117Ile	SAS_RS06320	30S ribosomal protein S2	0	0	0	0	0	0	0	0	0	0	0	0	0	0	0	0	0	0.05	0	0
NC_002953.3	1274176	G	A	CDS	+	352/768	118/255	missense_variant p.Glu118Lys	SAS_RS06320	30S ribosomal protein S2	0	0	0	0	0	0	0	0	0	0	0	0	0	0	0	0	0	0.05	0	0
NC_002953.3	1293585	T	A	CDS	+	240/972	80/323	missense_variant p.Asp80Glu	SAS_RS06405	riboflavin biosynthesis protein RibF	0	0	0	0	0	0	0	0	0	0	0	0	0	0	0	0	0	0.05	0	0
NC_002953.3	1359734	C	T	CDS	+	321/804	107/267	synonymous_variant p.Phe107Phe	SAS_RS06735	Cof-type HAD-IIB family hydrolase	0	0	0	0	0	0	0	0	0	0	0	0	0	0	0	0	0	0.05	0	0
NC_002953.3	1378927	G	A	CDS	+	1632/1647	544/548	synonymous_variant p.Glu544Glu	SAS_RS06835	BCCT family transporter	0	0	0	0	0	0	0	0	0	0	0	0	0	0	0	0	0	0.05	0	0
NC_002953.3	1410885	T	A	CDS	+	1139/1263	380/420	missense_variant p.Val380Asp	SAS_RS06965	glycine glycyltransferase FemA	0	0	0	0	0	0	0	0	0	0	0	0	0	0	0	0	0	0.05	0	0
NC_002953.3	1410890	T	A	CDS	+	1144/1263	382/420	missense_variant p.Phe382Ile	SAS_RS06965	glycine glycyltransferase FemA	0	0	0	0	0	0	0	0	0	0	0	0	0	0	0	0	0	0.05	0	0
NC_002953.3	1410891	T	A	CDS	+	1145/1263	382/420	missense_variant p.Phe382Tyr	SAS_RS06965	glycine glycyltransferase FemA	0	0	0	0	0	0	0	0	0	0	0	0	0	0	0	0	0	0.05	0	0
NC_002953.3	1410892	C	A	CDS	+	1146/1263	382/420	missense_variant p.Phe382Leu	SAS_RS06965	glycine glycyltransferase FemA	0	0	0	0	0	0	0	0	0	0	0	0	0	0	0	0	0	0.05	0	0
NC_002953.3	1500209	A	T	CDS	-	20/1323	7/440	stop_gained p.Leu7*	SAS_RS07320	amino acid permease	0	0	0	0	0	0	0	0	0	0	0	0	0	0	0	0	0	0.05	0	0
NC_002953.3	1657835	C	T	CDS	-	447/705	149/234	synonymous_variant p.Thr149Thr	SAS_RS08165	enterotoxin	0	0	0	0	0	0	0	0	0	0	0	0	0	0	0	0	0	0.05	0	0
NC_002953.3	1657836	G	T	CDS	-	446/705	149/234	missense_variant p.Thr149Lys	SAS_RS08165	enterotoxin	0	0	0	0	0	0	0	0	0	0	0	0	0	0	0	0	0	0.05	0	0
NC_002953.3	1842618	G	T	CDS	-	1151/1182	384/393	missense_variant p.Thr384Lys	SAS_RS09015	riboflavin biosynthesis protein RibBA	0	0	0	0	0	0	0	0	0	0	0	0	0	0	0	0	0	0.05	0	0
NC_002953.3	1926715	C	T	region	+			intergenic_region	SAS_RS09475-SAS_RS09480		0	0	0	0	0	0	0	0	0	0	0	0	0	0	0	0	0	0.05	0	0
NC_002953.3	1999515	A	T	CDS	-	35/822	12/273	missense_variant p.Met12Lys	SAS_RS09970	NAD(+) synthetase	0	0	0	0	0	0	0	0	0	0	0	0	0	0	0	0	0	0.05	0	0
NC_002953.3	2031479	G	T	region	+			intergenic_region	SAS_RS10170-SAS_RS10175		0	0	0	0	0	0	0	0	0	0	0	0	0	0	0	0	0	0.05	0	0
NC_002953.3	2062374	A	T	CDS	-	9/198	1965-03-01	synonymous_variant p.Ala3Ala	SAS_RS10385	hypothetical protein	0	0	0	0	0	0	0	0	0	0	0	0	0	0	0	0	0	0.05	0	0
NC_002953.3	2222302	C	T	CDS	-	2392/7506	798/2501	missense_variant p.Glu798Lys	SAS_RS11185	methicillin resistance protein FmtB	0	0	0	0	0	0	0	0	0	0	0	0	0	0	0	0	0	0.05	0	0
NC_002953.3	2377752	G	T	CDS	-	1610/1662	537/553	missense_variant p.Ala537Asp	SAS_RS12080	urocanate hydratase	0	0	0	0	0	0	0	0	0	0	0	0	0	0	0	0	0	0.05	0	0
NC_002953.3	2451923	G	T	CDS	-	1053/2406	351/801	missense_variant p.Asn351Lys	SAS_RS12435	NAD(P)/FAD-dependent oxidoreductase	0	0	0	0	0	0	0	0	0	0	0	0	0	0	0	0	0	0.05	0	0
NC_002953.3	2767197	A	T	CDS	-	767/1125	256/374	missense_variant p.Ile256Asn	SAS_RS13975	polysaccharide deacetylase	0	0	0	0	0	0	0	0	0	0	0	0	0	0	0	0	0	0.05	0	0
NC_002953.3	241261	C	A	region	+			intergenic_region	SAS_RS01040-SAS_RS01045		0	0	0	0	0	0	0	0	0	0	0	0	0	0	0	0	0	0	0.05	0
NC_002953.3	699270	C	A	CDS	+	740/1044	247/347	stop_gained p.Ser247*	SAS_RS03325	alpha/beta hydrolase	0	0	0	0	0	0	0	0	0	0	0	0	0	0	0	0	0	0	0.05	0
NC_002953.3	714178	T	A	CDS	+	2138/2151	713/716	missense_variant p.Ile713Lys	SAS_RS03390	AraC family transcriptional regulator	0	0	0	0	0	0	0	0	0	0	0	0	0	0	0	0	0	0	0.05	0
NC_002953.3	760934	C	A	CDS	+	634/1941	212/646	missense_variant p.Gln212Lys	SAS_RS03665	lipoteichoic acid synthase	0	0	0	0	0	0	0	0	0	0	0	0	0	0	0	0	0	0	0.05	0
NC_002953.3	787670	T	A	CDS	+	323/879	108/292	stop_gained p.Leu108*	SAS_RS03795	EMYY motif lipoprotein	0	0	0	0	0	0	0	0	0	0	0	0	0	0	0	0	0	0	0.05	0
NC_002953.3	836404	T	A	CDS	+	1858/2373	620/790	missense_variant p.Leu620Met	SAS_RS04015	ribonuclease R	0	0	0	0	0	0	0	0	0	0	0	0	0	0	0	0	0	0	0.05	0
NC_002953.3	843804	G	A	CDS	+	2756/2787	919/928	missense_variant p.Arg919Lys	SAS_RS04045	MSCRAMM family adhesin clumping factor ClfA	0	0	0	0	0	0	0	0	0	0	0	0	0	0	0	0	0	0	0.05	0
NC_002953.3	947165	C	A	CDS	+	1169/1656	390/551	missense_variant p.Pro390Gln	SAS_RS04585	peptide ABC transporter substrate-binding protein	0	0	0	0	0	0	0	0	0	0	0	0	0	0	0	0	0	0	0.05	0
NC_002953.3	1038997	G	A	CDS	-	274/291	92/96	missense_variant p.Pro92Ser	SAS_RS14550	hypothetical protein	0	0	0	0	0	0	0	0	0	0	0	0	0	0	0	0	0	0	0.075	0
NC_002953.3	1039002	C	A	CDS	-	269/291	90/96	missense_variant p.Ser90Ile	SAS_RS14550	hypothetical protein	0	0	0	0	0	0	0	0	0	0	0	0	0	0	0	0	0	0	0.075	0
NC_002953.3	1039003	T	A	CDS	-	268/291	90/96	missense_variant p.Ser90Cys	SAS_RS14550	hypothetical protein	0	0	0	0	0	0	0	0	0	0	0	0	0	0	0	0	0	0	0.075	0
NC_002953.3	1039004	G	A	CDS	-	267/291	89/96	synonymous_variant p.Phe89Phe	SAS_RS14550	hypothetical protein	0	0	0	0	0	0	0	0	0	0	0	0	0	0	0	0	0	0	0.075	0
NC_002953.3	1111927	C	A	CDS	+	1002/1020	334/339	missense_variant p.Asp334Glu	SAS_RS05495	DUF4064 domain-containing protein	0	0	0	0	0	0	0	0	0	0	0	0	0	0	0	0	0	0	0.05	0
NC_002953.3	1204825	G	T	CDS	+	376/492	126/163	missense_variant p.Gly126Cys	SAS_RS06005	lipoprotein signal peptidase	0	0	0	0	0	0	0	0	0	0	0	0	0	0	0	0	0	0	0.05	0
NC_002953.3	1204826	G	T	CDS	+	377/492	126/163	missense_variant p.Gly126Val	SAS_RS06005	lipoprotein signal peptidase	0	0	0	0	0	0	0	0	0	0	0	0	0	0	0	0	0	0	0.05	0
NC_002953.3	1204829	A	T	CDS	+	380/492	127/163	missense_variant p.Tyr127Phe	SAS_RS06005	lipoprotein signal peptidase	0	0	0	0	0	0	0	0	0	0	0	0	0	0	0	0	0	0	0.05	0
NC_002953.3	1204831	G	T	CDS	+	382/492	128/163	missense_variant p.Asp128Tyr	SAS_RS06005	lipoprotein signal peptidase	0	0	0	0	0	0	0	0	0	0	0	0	0	0	0	0	0	0	0.05	0
NC_002953.3	1233996	G	T	CDS	+	43/645	15/214	missense_variant p.Asp15Tyr	SAS_RS06135	ribulose-phosphate 3-epimerase	0	0	0	0	0	0	0	0	0	0	0	0	0	0	0	0	0	0	0.05	0
NC_002953.3	1233997	A	T	CDS	+	44/645	15/214	missense_variant p.Asp15Val	SAS_RS06135	ribulose-phosphate 3-epimerase	0	0	0	0	0	0	0	0	0	0	0	0	0	0	0	0	0	0	0.05	0
NC_002953.3	1247784	C	A	CDS	+	2233/3567	745/1188	missense_variant p.Gln745Lys	SAS_RS06200	chromosome segregation protein SMC	0	0	0	0	0	0	0	0	0	0	0	0	0	0	0	0	0	0	0.05	0
NC_002953.3	1254569	T	A	CDS	+	249/351	83/116	synonymous_variant p.Ile83Ile	SAS_RS06235	50S ribosomal protein L19	0	0	0	0	0	0	0	0	0	0	0	0	0	0	0	0	0	0	0.05	0
NC_002953.3	1273897	C	A	CDS	+	73/768	25/255	missense_variant p.Pro25Thr	SAS_RS06320	30S ribosomal protein S2	0	0	0	0	0	0	0	0	0	0	0	0	0	0	0	0	0	0	0.05	0
NC_002953.3	1273898	C	A	CDS	+	74/768	25/255	missense_variant p.Pro25Gln	SAS_RS06320	30S ribosomal protein S2	0	0	0	0	0	0	0	0	0	0	0	0	0	0	0	0	0	0	0.05	0
NC_002953.3	1292670	C	A	CDS	+	257/918	86/305	missense_variant p.Thr86Lys	SAS_RS06400	tRNA pseudouridine(55) synthase TruB	0	0	0	0	0	0	0	0	0	0	0	0	0	0	0	0	0	0	0.05	0
NC_002953.3	1427555	T	A	region	+			intergenic_region	SAS_RS07060-SAS_RS07065		0	0	0	0	0	0	0	0	0	0	0	0	0	0	0	0	0	0	0.05	0
NC_002953.3	1465877	T	A	region	+			intergenic_region	SAS_RS07265-SAS_RS07270		0	0	0	0	0	0	0	0	0	0	0	0	0	0	0	0	0	0	0.05	0
NC_002953.3	1513942	C	A	CDS	+	439/678	147/225	missense_variant p.Gln147Lys	SAS_RS07390	Holliday junction resolvase RecU	0	0	0	0	0	0	0	0	0	0	0	0	0	0	0	0	0	0	0.05	0
NC_002953.3	1519605	C	T	CDS	-	622/1293	208/430	missense_variant p.Glu208Lys	asnC	asparagine--tRNA ligase	0	0	0	0	0	0	0	0	0	0	0	0	0	0	0	0	0	0	0.05	0
NC_002953.3	1525992	G	T	CDS	-	581/1143	194/380	missense_variant p.Pro194Gln	SAS_RS07435	N-acetyl-alpha-D-glucosaminyl L-malate synthase BshA	0	0	0	0	0	0	0	0	0	0	0	0	0	0	0	0	0	0	0.05	0
NC_002953.3	1537430	G	A	CDS	-	371/573	124/190	missense_variant p.Ala124Val	SAS_RS07500	heptaprenyl pyrophosphate synthase subunit A	0	0	0	0	0	0	0	0	0	0	0	0	0	0	0	0	0	0	0.05	0
NC_002953.3	1666344	G	T	region	+			intergenic_region	SAS_RS08200-SAS_RS08205		0	0	0	0	0	0	0	0	0	0	0	0	0	0	0	0	0	0	0.05	0
NC_002953.3	1690694	A	T	CDS	-	60/453	20/150	missense_variant p.Asn20Lys	SAS_RS08325	D-tyrosyl-tRNA(Tyr) deacylase	0	0	0	0	0	0	0	0	0	0	0	0	0	0	0	0	0	0	0.05	0
NC_002953.3	1890351	A	T	CDS	-	1359/1374	453/457	missense_variant p.Asn453Lys	SAS_RS09275	peptidase S8	0	0	0	0	0	0	0	0	0	0	0	0	0	0	0	0	0	0	0.05	0
NC_002953.3	1990284	A	T	CDS	-	2175/2193	725/730	synonymous_variant p.Ile725Ile	SAS_RS09930	DNA helicase PcrA	0	0	0	0	0	0	0	0	0	0	0	0	0	0	0	0	0	0	0.05	0
NC_002953.3	1996473	G	A	CDS	+	588/1167	196/388	synonymous_variant p.Lys196Lys	SAS_RS09950	cysteine protease staphopain A	0	0	0	0	0	0	0	0	0	0	0	0	0	0	0	0	0	0	0.05	0
NC_002953.3	2027052	T	A	region	+			intergenic_region	SAS_RS10135-SAS_RS10140		0	0	0	0	0	0	0	0	0	0	0	0	0	0	0	0	0	0	0.05	0
NC_002953.3	2197176	A	T	CDS	-	363/414	121/137	stop_gained p.Tyr121*	SAS_RS11105	thiol-disulfide oxidoreductase DCC family protein	0	0	0	0	0	0	0	0	0	0	0	0	0	0	0	0	0	0	0.05	0
NC_002953.3	2222183	A	T	CDS	-	2511/7506	837/2501	synonymous_variant p.Ser837Ser	SAS_RS11185	methicillin resistance protein FmtB	0	0	0	0	0	0	0	0	0	0	0	0	0	0	0	0	0	0	0.05	0
NC_002953.3	2486980	A	T	CDS	+	42/1212	14/403	missense_variant p.Leu14Phe	SAS_RS12645	Bcr/CflA family efflux MFS transporter	0	0	0	0	0	0	0	0	0	0	0	0	0	0	0	0	0	0	0.05	0
NC_002953.3	2553906	G	T	CDS	-	194/321	65/106	stop_gained p.Ser65*	SAS_RS12980	transcriptional regulator	0	0	0	0	0	0	0	0	0	0	0	0	0	0	0	0	0	0	0.05	0
NC_002953.3	2553910	A	T	CDS	-	190/321	64/106	missense_variant p.Leu64Ile	SAS_RS12980	transcriptional regulator	0	0	0	0	0	0	0	0	0	0	0	0	0	0	0	0	0	0	0.05	0
NC_002953.3	2563145	C	A	CDS	-	3/103	1933-01-01	start_lost p.Leu1?	SAS_RS13005	hypothetical protein	0	0	0	0	0	0	0	0	0	0	0	0	0	0	0	0	0	0	0.05	0
NC_002953.3	2664406	A	T	region	+			intergenic_region	SAS_RS13525-SAS_RS13530		0	0	0	0	0	0	0	0	0	0	0	0	0	0	0	0	0	0	0.05	0
NC_002953.3	304303	TCAAAAAATAG	T	region	+			intergenic_region	SAS_RS01330-SAS_RS01335		0.05	0.05	0	0	0	0	0.05	0	0	0.05	0.05	0	0	0.05	0	0	0.05	0.05	0.075	0.05
NC_002953.3	1578431	AGTTC	A	CDS	-	40/1134	13/377	frameshift_variant p.Glu13fs	SAS_RS07715	M20/M25/M40 family metallo-hydrolase	0	0	0	0	0	0	0	0	0	0	0	0	0	0	0	0	0	0	0	0.05
NC_002953.3	1636544	TAATAAAA	T	CDS	-	54/753	16/250	frameshift_variant p.Phe16fs	SAS_RS08045	16S rRNA (uracil(1498)-N(3))-methyltransferase	0	0	0	0	0	0	0	0	0	0	0	0	0	0	0	0	0	0	0	0.05
NC_002953.3	1824795	ACTCATTG	A	CDS	+	85/1269	29/422	frameshift_variant p.Leu29fs	SAS_RS08955	NAD(P)/FAD-dependent oxidoreductase	0	0	0	0	0	0	0	0	0	0	0	0	0	0	0	0	0	0	0	0.05
NC_002953.3	1323303	ATGTGCCG	A	CDS	+	1014/2010	338/669	frameshift_variant p.Tyr338fs	SAS_RS06525	DNA mismatch repair protein MutL	0.05	0	0	0	0	0	0	0	0	0	0	0	0	0	0	0	0	0	0	0
NC_002953.3	1939793	TGATAAACAG	T	exon	-			intragenic_variant	SAS_RS09660	23S ribosomal RNA	0.05	0	0	0	0	0	0	0	0	0	0	0	0	0	0	0	0	0	0	0
NC_002953.3	2702464	TCAAAAA	*	CDS	-	2018-03-01	1/905	start_lost&conservative_inframe_deletion p.Met1del	SAS_RS13715	YSIRK-type signal peptide-containing protein	0.05	0	0	0	0	0	0	0	0	0	0	0	0	0	0	0	0	0	0	0
NC_002953.3	594528	TGGG	T	CDS	+	124/2874	42/957	conservative_inframe_deletion p.Gly42del	SAS_RS02810	serine-aspartate repeat-containing protein C	0	0.05	0	0	0	0	0	0	0	0	0	0	0	0	0	0	0	0	0	0
NC_002953.3	594533	TAAGTGG	T	CDS	+	129/2874	43/957	disruptive_inframe_deletion p.Leu43_Gly45delinsPhe	SAS_RS02810	serine-aspartate repeat-containing protein C	0	0.05	0	0	0	0	0	0	0	0	0	0	0	0	0	0	0	0	0	0
NC_002953.3	761673	ACTTG	A	CDS	+	1374/1941	458/646	frameshift_variant p.Asp458fs	SAS_RS03665	lipoteichoic acid synthase	0	0.05	0	0	0	0	0	0	0	0	0	0	0	0	0	0	0	0	0	0
NC_002953.3	1165576	TTTTG	T	region	+			intergenic_region	SAS_RS05780-SAS_RS05785		0	0.05	0	0	0	0	0	0	0	0	0	0	0	0	0	0	0	0	0	0
NC_002953.3	1165583	ATTCG	A	region	+			intergenic_region	SAS_RS05780-SAS_RS05785		0	0.05	0	0	0	0	0	0	0	0	0	0	0	0	0	0	0.05	0	0	0
NC_002953.3	1294990	TCAA	T	region	+			intergenic_region	SAS_RS06410-SAS_RS06415		0	0.05	0	0	0	0	0	0	0	0	0	0	0	0	0	0	0	0	0	0
NC_002953.3	1337813	ATG	A	CDS	+	174/198	58/65	frameshift_variant p.Tyr58fs	SAS_RS06590	hypothetical protein	0	0.05	0	0	0	0.05	0	0	0	0	0	0	0	0	0	0	0	0	0	0
NC_002953.3	1337819	ATGCG	A	CDS	+	180/198	60/65	frameshift_variant p.Tyr60fs	SAS_RS06590	hypothetical protein	0	0.05	0	0	0	0.05	0	0	0	0	0	0	0	0	0	0	0	0	0	0
NC_002953.3	1400594	GCTTGGGC	G	CDS	-	826/1092	274/363	frameshift_variant p.Ala274fs	SAS_RS06920	prephenate dehydrogenase	0	0.05	0	0	0	0	0	0	0	0	0	0	0	0	0	0	0	0	0	0
NC_002953.3	1464638	TGAAA	T	region	+			intergenic_region	SAS_RS07260-SAS_RS07265		0	0.05	0	0	0	0	0	0	0	0	0	0	0	0	0	0	0	0	0	0
NC_002953.3	1518308	TCGAAAAAAGGA	*	CDS	-	298/687	96/228	frameshift_variant p.Asp96fs	SAS_RS07410	DnaD domain protein	0	0.05	0	0	0.05	0	0	0	0	0	0	0	0	0	0.075	0	0.05	0	0	0
NC_002953.3	1704972	GTACCAAATATGATACTTTTTTTGCTTTTTATACTGCAACTGTATTCTTTTGTCCCCTTATAGTTTAGCGATTAGGGGCTCTTATGCAGTTGCTTTTAAATTTACTTTACTCAAATTGCTGATATTTCCGAA	G	region	+			intergenic_region	SAS_RS08380-SAS_RS08385		0	0.05	0	0.1	0	0.075	0	0.15	0	0	0	0.05	0.05	0	0	0.075	0.25	0	0.075	0
NC_002953.3	2119728	GCTTTATTTTC	G	region	+			intergenic_region	SAS_RS10675-SAS_RS10680		0	0.05	0	0	0	0	0.05	0	0	0	0	0	0	0	0	0	0	0	0	0
NC_002953.3	2635819	T	TAAAA	region	+			intergenic_region	SAS_RS13345-SAS_RS13350		0	0.05	0	0	0	0	0	0	0	0	0	0	0	0	0	0	0	0	0	0
NC_002953.3	1756884	TAA	T	CDS	-	5/945	2/314	frameshift_variant p.Leu2fs	SAS_RS08640	acetyl-CoA carboxylase carboxyl transferase subunit alpha	0	0	0.05	0	0	0	0	0	0	0	0	0	0	0	0	0	0	0	0	0
NC_002953.3	2209039	CCTAAAAAAGCACCCTTCTAGTCGATTAATCTAAAAGGGTGCCATATACTTTAATTTTAATACATGATTGATT	C	region	+			intergenic_region	SAS_RS11155-SAS_RS11160		0	0	0.1	0	0	0	0	0	0	0	0	0	0	0	0	0	0	0	0	0
NC_002953.3	141287	TGCATAGAA	T	region	+			intergenic_region	SAS_RS14335-SAS_RS00635		0	0	0	0.05	0	0	0	0	0	0	0.05	0	0	0	0	0	0	0	0	0
NC_002953.3	640592	ACGCCT	A	CDS	+	349/622	117/206	frameshift_variant p.Arg117fs	SAS_RS03015	hypothetical protein	0	0	0	0.05	0	0	0	0	0	0	0	0	0	0	0	0	0	0	0	0
NC_002953.3	640599	ATT	A	CDS	+	356/622	119/206	frameshift_variant p.Ile119fs	SAS_RS03015	hypothetical protein	0	0	0	0.05	0	0	0	0	0	0	0	0	0	0	0	0	0	0	0	0
NC_002953.3	941830	AGTTT	A	region	+			intergenic_region	SAS_RS04560-SAS_RS04565		0	0	0	0.05	0	0	0	0	0	0	0	0.075	0	0.05	0.05	0	0	0	0	0
NC_002953.3	941837	AGC	A	region	+			intergenic_region	SAS_RS04560-SAS_RS04565		0	0	0	0.05	0	0	0	0	0.05	0	0	0.075	0	0.05	0.05	0	0	0	0	0
NC_002953.3	1036586	ATTTTTC	A	CDS	+	273/1617	91/538	disruptive_inframe_deletion p.Asn91_Ser93delinsLys	SAS_RS05115	bacteriocin-associated integral membrane family protein	0	0	0	0.05	0	0	0	0	0	0	0	0	0	0	0	0	0	0	0	0
NC_002953.3	1106292	ACTTTCG	A	CDS	+	185/276	62/91	disruptive_inframe_deletion p.Thr62_Glu64delinsLys	SAS_RS05465	UPF0223 family protein	0	0	0	0.05	0	0	0	0	0	0	0	0	0	0	0	0	0	0	0	0
NC_002953.3	1161901	TAAA	T	CDS	+	228/588	76/195	disruptive_inframe_deletion p.Leu76_Asn77delinsPhe	SAS_RS05750	non-canonical purine NTP pyrophosphatase	0	0	0	0.05	0	0	0	0	0	0	0	0	0	0	0	0	0	0	0	0
NC_002953.3	1904926	CTTTTCTATT	C	region	+			intergenic_region	SAS_RS09365-SAS_RS09370		0	0	0	0.05	0	0	0	0	0	0	0	0	0	0	0	0	0	0	0	0
NC_002953.3	2027516	TCAAAGTGCG	T	CDS	-	296/297	96/98	stop_lost&disruptive_inframe_deletion&splice_region_variant p.Ser96_Ter99delinsArg	SAS_RS10140	peptidoglycan hydrolase	0	0	0	0.05	0	0	0	0	0	0	0	0	0	0	0	0	0	0	0.05	0
NC_002953.3	539541	ACGTT	A	region	+			intergenic_region	rrf-SAS_RS02575		0	0	0	0	0.05	0	0	0	0	0	0	0	0	0	0	0	0	0	0	0
NC_002953.3	539547	ATTCC	A	region	+			intergenic_region	rrf-SAS_RS02575		0	0	0	0	0.05	0	0	0	0.05	0	0	0.05	0	0	0	0	0	0	0	0
NC_002953.3	558783	TTTCG	T	CDS	+	946/1455	316/484	frameshift_variant p.Phe316fs	SAS_RS02645	glutamate--tRNA ligase	0	0	0	0	0.05	0	0	0	0	0	0	0	0	0	0	0	0.05	0	0	0
NC_002953.3	1553099	TGCGCTCGA	T	CDS	-	442/918	145/305	frameshift_variant p.Tyr145fs	SAS_RS07590	DUF1672 domain-containing protein	0	0	0	0	0.05	0	0.05	0	0	0	0	0	0	0	0	0	0	0	0	0
NC_002953.3	38082	TGAAATCAG	T	CDS	-	816/1311	270/436	frameshift_variant p.Thr270fs	SAS_RS00140	hypothetical protein	0	0	0	0	0	0.05	0	0	0	0	0	0	0	0	0	0	0	0.05	0.05	0
NC_002953.3	139676	ATTTTGC	A	region	+			intergenic_region	SAS_RS00620-SAS_RS00625		0	0	0	0	0	0.05	0	0	0	0	0	0	0.05	0	0	0	0	0	0	0
NC_002953.3	639529	TGCCCATGA	T	CDS	+	111/630	37/209	frameshift_variant p.Leu37fs	SAS_RS03005	DUF443 domain-containing protein	0	0	0	0	0	0.05	0	0	0	0	0	0	0.05	0	0	0	0	0	0	0
NC_002953.3	665635	TAACG	T	CDS	+	424/2403	142/800	frameshift_variant p.Thr142fs	SAS_RS03165	cation:proton antiporter	0	0	0	0	0	0.05	0	0	0	0	0	0	0	0	0	0	0	0	0	0
NC_002953.3	934939	ATTTTG	A	CDS	+	716/1146	239/381	frameshift_variant p.Ile239fs	SAS_RS04520	2-isopropylmalate synthase	0	0	0	0	0	0.05	0	0	0	0	0	0	0	0	0	0	0	0	0	0
NC_002953.3	935096	ATGGTACT	A	CDS	+	873/1146	291/381	frameshift_variant p.Asp291fs	SAS_RS04520	2-isopropylmalate synthase	0	0	0	0	0	0.05	0	0	0	0	0	0	0	0	0	0	0	0	0	0
NC_002953.3	1025614	TTTTCAGGGC	T	region	+			intergenic_region	SAS_RS05045-SAS_RS05050		0	0	0	0	0	0.05	0	0	0	0	0	0	0	0	0	0	0	0	0	0
NC_002953.3	1073063	TACA	T	CDS	+	628/1125	210/374	conservative_inframe_deletion p.Gln210del	SAS_RS05295	5-(carboxyamino)imidazole ribonucleotide synthase	0	0	0	0	0	0.05	0	0	0	0	0	0	0	0	0	0	0	0	0	0
NC_002953.3	1146460	AGGCG	A	CDS	+	874/2403	292/800	frameshift_variant p.Gly292fs	SAS_RS05685	phenylalanine--tRNA ligase subunit beta	0	0	0	0	0	0.05	0	0	0	0	0	0	0	0	0	0	0	0	0	0
NC_002953.3	1223795	TGGATGTTC	T	CDS	+	2034/2409	678/802	frameshift_variant p.Asp679fs	SAS_RS06085	primosomal protein N'	0	0	0	0	0	0.05	0	0	0	0	0	0	0	0	0	0	0	0	0	0
NC_002953.3	1298644	TTTTCCTTGTGG	T	CDS	+	1245/1674	415/557	frameshift_variant p.Phe416fs	SAS_RS06420	ribonuclease J 2	0	0	0	0	0	0.05	0	0	0	0	0	0	0	0	0	0	0	0	0	0
NC_002953.3	1913825	ATTTTG	A	CDS	+	524/558	175/185	frameshift_variant p.Ile175fs	SAS_RS09420	DUF3267 domain-containing protein	0	0	0	0	0	0.05	0	0	0	0	0	0	0	0	0	0	0	0	0	0
NC_002953.3	2018102	ATT	A	CDS	-	205/873	68/290	frameshift_variant p.Leu68fs	SAS_RS10070	phenol-soluble modulin export ABC transporter ATP-binding protein PmtC	0	0	0	0	0	0.05	0	0	0	0	0	0	0	0	0	0	0	0	0	0
NC_002953.3	2087581	GCTTGT	G	CDS	+	409/564	137/187	frameshift_variant p.Leu137fs	SAS_RS10525	accessory gene regulator AgrB	0	0	0	0	0	0.05	0	0	0	0	0	0	0	0	0	0	0	0	0	0
NC_002953.3	2087589	AGC	A	CDS	+	417/564	139/187	frameshift_variant p.Gln140fs	SAS_RS10525	accessory gene regulator AgrB	0	0	0	0	0	0.05	0	0	0	0	0	0	0	0	0	0	0	0	0	0
NC_002953.3	2558251	ACCTTTAGC	A	CDS	-	1082/2874	359/957	frameshift_variant p.Ala359fs	SAS_RS12995	LPXTG cell wall anchor domain-containing protein	0	0	0	0	0	0.05	0	0	0	0	0	0	0	0	0	0	0	0	0	0
NC_002953.3	2743997	TCAATAAACC	T	region	+			intergenic_region	SAS_RS13840-SAS_RS13845		0	0	0	0	0	0.05	0	0	0	0	0.05	0	0	0	0	0	0	0	0	0
NC_002953.3	96184	TAAAAA	T	region	+			intergenic_region	SAS_RS00410-SAS_RS00415		0	0	0	0	0	0	0.05	0	0	0	0	0	0	0	0	0	0	0	0	0
NC_002953.3	172598	T	TAAGTACGACTTTGA	CDS	+	34/1251	12/416	frameshift_variant&stop_gained p.Ile13fs	SAS_RS00780	MFS transporter	0	0	0	0	0	0	0.075	0	0	0	0	0	0	0	0	0	0	0	0	0
NC_002953.3	1040059	AGCTTTG	A	CDS	+	157/1482	53/493	conservative_inframe_deletion p.Ala53_Leu54del	SAS_RS05140	glycosyltransferase	0	0	0	0	0	0	0.05	0	0	0	0	0	0	0	0	0	0	0	0	0
NC_002953.3	1633913	TAA	T	region	+			intergenic_region	SAS_RS08030-SAS_RS08035		0	0	0	0	0	0	0.05	0	0	0	0	0	0	0	0	0	0	0	0	0
NC_002953.3	1633917	TAAAAA	T	region	+			intergenic_region	SAS_RS08030-SAS_RS08035		0	0	0	0	0	0	0.05	0	0	0	0	0	0	0	0	0	0	0	0	0
NC_002953.3	1852178	C	CAAAAAAAAA	CDS	+	391/444	131/147	conservative_inframe_insertion p.Lys130_Cys131insLysLysLys	SAS_RS09060	competence protein ComK	0	0	0	0	0	0	0.05	0	0	0	0	0	0	0	0	0	0	0	0	0
NC_002953.3	2119856	ACTTT	A	region	+			intergenic_region	SAS_RS10675-SAS_RS10680		0	0	0	0	0	0	0.05	0	0	0	0	0	0	0	0	0	0	0	0	0
NC_002953.3	2119862	ACC	A	region	+			intergenic_region	SAS_RS10675-SAS_RS10680		0	0	0	0	0	0	0.05	0	0	0	0	0	0	0	0	0	0	0	0	0
NC_002953.3	75937	TGAAAAAACAC	*	region	+			intergenic_region	SAS_RS00335-SAS_RS00340		0	0	0	0	0	0	0	0.05	0.05	0	0	0	0	0	0	0	0	0	0	0
NC_002953.3	934122	ACCTCTTTC	A	region	+			intergenic_region	SAS_RS04515-SAS_RS04520		0	0	0	0	0	0	0	0.05	0	0	0	0	0	0	0	0	0	0	0	0
NC_002953.3	1696095	AT	A	CDS	-	100/2274	34/757	frameshift_variant p.Ile34fs	SAS_RS08340	single-stranded-DNA-specific exonuclease RecJ	0	0	0	0	0	0	0	0.2	0.975	0	0	0	0	0	0	0	0	0	0	0
NC_002953.3	1326203	TCGCCAAAA	T	region	+			intergenic_region	SAS_RS06535-SAS_RS06540		0	0	0	0	0	0	0	0	0.05	0	0	0	0	0	0	0	0	0	0	0
NC_002953.3	1638390	C	CAAAACCGCCGCCACCGAAGCCACT	CDS	-	291/1140	97/379	conservative_inframe_insertion p.Phe97_Glu98insSerGlyPheGlyGlyGlyGlyPhe	SAS_RS08055	molecular chaperone DnaJ	0	0	0	0	0	0	0	0	0.05	0	0	0	0	0	0	0	0	0	0	0
NC_002953.3	1653622	TGCCAG	T	CDS	-	12/291	1996-03-01	frameshift_variant p.Thr3fs	SAS_RS08130	ribosome assembly RNA-binding protein YhbY	0	0	0	0	0	0	0	0	0.05	0	0	0	0	0	0	0	0	0	0	0
NC_002953.3	1939793	TGATAAACAGTCG	T	exon	-			intragenic_variant	SAS_RS09660	23S ribosomal RNA	0	0	0	0	0	0	0	0	0.05	0	0	0	0	0	0	0	0	0	0	0
NC_002953.3	905680	TGGTGGAAAAG	T	region	+			intergenic_region	SAS_RS04420-SAS_RS04425		0	0	0	0	0	0	0	0	0	0.05	0	0	0	0	0	0	0	0	0	0
NC_002953.3	1569395	ACTCGTTCC	A	CDS	-	26/921	7/306	frameshift_variant p.Gly7fs	SAS_RS07675	ribonuclease Z	0	0	0	0	0	0	0	0	0	0.05	0	0	0	0	0	0	0	0	0	0
NC_002953.3	814295	ATGGCC	A	CDS	+	817/840	273/279	frameshift_variant p.Trp273fs	SAS_RS03910	prolipoprotein diacylglyceryl transferase	0	0	0	0	0	0	0	0	0	0	0.05	0	0	0	0	0	0	0	0	0
NC_002953.3	838081	ATTGTTC	A	region	+			intergenic_region	ssrA-SAS_RS04025		0	0	0	0	0	0	0	0	0	0	0.05	0	0	0	0	0	0	0	0	0
NC_002953.3	982353	TAAAAAAA	T	region	+			intergenic_region	SAS_RS04740-SAS_RS04745		0	0	0	0	0	0	0	0	0	0	0.05	0	0	0	0	0	0	0	0	0
NC_002953.3	1166316	ATTTTTG	A	region	+			intergenic_region	SAS_RS05785-SAS_RS05790		0	0	0	0	0	0	0	0	0	0	0.05	0	0	0	0	0	0	0	0	0
NC_002953.3	1518308	TCGAAAAAAGGA	T	CDS	-	298/687	96/228	frameshift_variant p.Asp96fs	SAS_RS07410	DnaD domain protein	0	0	0	0	0	0	0	0	0	0	0.05	0	0	0	0	0	0	0	0	0
NC_002953.3	1971604	TTCAGGTGACG	T	CDS	+	778/987	260/328	frameshift_variant p.Ser260fs	SAS_RS09835	aromatic acid exporter family protein	0	0	0	0	0	0	0	0	0	0	0.05	0	0	0	0	0	0	0	0	0
NC_002953.3	501042	TCAACG	T	CDS	+	83/726	28/241	frameshift_variant p.Ser28fs	SAS_RS02335	tRNA1(Val) (adenine(37)-N6)-methyltransferase	0	0	0	0	0	0	0	0	0	0	0	0.05	0	0	0	0	0	0	0	0
NC_002953.3	642353	GGTGGTTC	G	region	+			intergenic_region	SAS_RS03025-SAS_RS14450		0	0	0	0	0	0	0	0	0	0	0	0.05	0	0	0	0	0	0	0	0
NC_002953.3	1390181	A	AT	CDS	+	664/1461	222/486	frameshift_variant p.Val222fs	SAS_RS06875	alanine:cation symporter family protein	0	0	0	0	0	0	0	0	0	0	0	0.1	1	0	0	0	0	0	0	0
NC_002953.3	1469175	ACCCCAACTTGCATTGTCTGTAGAAATTGGGAATCCAATTTCTCTTTGTTGGGGCCCAT	A	CDS	+	47/214	16/70	frameshift_variant p.Ile16fs	SAS_RS14655	DUF3125 domain-containing protein	0	0	0	0	0	0	0	0	0	0	0	0.05	0	0	0	0	0	0	0	0
NC_002953.3	1553943	ATTCATTTTCATATCCACTATTTTGTGTTTTGTTAATTGCCTCTTTAGTAAATCCTGTATATTGATATTTCTT	A	CDS	-	561/906	164/301	conservative_inframe_deletion p.Lys164_Glu187del	SAS_RS07595	DUF1672 domain-containing protein	0	0	0	0	0	0	0	0	0	0	0	0.1	0	0	0	0	0	0	0	0
NC_002953.3	1839663	ATTTCTTC	A	region	+			intergenic_region	SAS_RS08990-SAS_RS08995		0	0	0	0	0	0	0	0	0	0	0	0.05	0	0	0	0	0	0	0	0
NC_002953.3	2066242	ATTTTT	A	CDS	+	102/729	34/242	frameshift_variant p.Asn34fs	SAS_RS10420	exotoxin	0	0	0	0	0	0	0	0	0	0	0	0	0.05	0	0	0	0	0	0	0
NC_002953.3	1188167	GCTTGGC	G	CDS	+	1668/2235	556/744	disruptive_inframe_deletion p.Ser556_Ala558delinsArg	SAS_RS05930	penicillin-binding protein	0	0	0	0	0	0	0	0	0	0	0	0	0	0.05	0	0	0	0	0	0
NC_002953.3	1289536	AGTTC	A	CDS	+	147/2118	49/705	frameshift_variant p.Phe50fs	SAS_RS06390	translation initiation factor IF-2	0	0	0	0	0	0	0	0	0	0	0	0	0	0.05	0	0	0	0	0	0
NC_002953.3	1661614	ACTTGC	A	CDS	-	158/1230	52/409	frameshift_variant p.Ala52fs	SAS_RS08175	divalent metal cation transporter	0	0	0	0	0	0	0	0	0	0	0	0	0	0.05	0	0	0	0	0	0
NC_002953.3	1721682	ATGTGTTGC	A	CDS	-	803/816	266/271	frameshift_variant p.Ala266fs	SAS_RS08485	cytochrome c assembly protein	0	0	0	0	0	0	0	0	0	0	0	0	0	0.05	0	0	0	0	0	0
NC_002953.3	1852168	TCTCTAGTTTC	T	CDS	+	374/444	125/147	frameshift_variant p.Ser125fs	SAS_RS09060	competence protein ComK	0	0	0	0	0	0	0	0	0	0	0	0	0	0.05	0	0	0	0	0	0
NC_002953.3	1968836	TCAAAAAA	T	CDS	-	85/702	27/233	frameshift_variant p.Phe27fs	SAS_RS09815	transporter	0	0	0	0	0	0	0	0	0	0	0	0	0	0.05	0	0	0	0	0	0
NC_002953.3	720223	TCGAAA	T	CDS	-	663/690	220/229	frameshift_variant p.Ile220fs	SAS_RS03440	hypothetical protein	0	0	0	0	0	0	0	0	0	0	0	0	0	0	0.05	0	0	0	0	0
NC_002953.3	1088960	TCAAA	T	CDS	+	115/1173	39/390	frameshift_variant p.Gln39fs	SAS_RS05375	class I SAM-dependent rRNA methyltransferase	0	0	0	0	0	0	0	0	0	0	0	0	0	0	0.05	0	0	0	0	0
NC_002953.3	1332872	T	TCGCCGTATCATTAAA	CDS	+	202/1239	68/412	conservative_inframe_insertion p.Gly67_Lys68insArgArgIleIleLys	SAS_RS06570	GTPase HflX	0	0	0	0	0	0	0	0	0	0	0	0	0	0	0.05	0	0	0	0	0
NC_002953.3	1390008	TAATTAC	T	CDS	+	496/1461	166/486	conservative_inframe_deletion p.Ile166_Thr167del	SAS_RS06875	alanine:cation symporter family protein	0	0	0	0	0	0	0	0	0	0	0	0	0	0	0.625	0	0	0	0	0
NC_002953.3	1705354	TCGCGAC	T	CDS	-	247/285	81/94	disruptive_inframe_deletion p.Gly81_Arg82del	SAS_RS08385	50S ribosomal protein L27	0	0	0	0	0	0	0	0	0	0	0	0	0	0	0.05	0	0	0	0	0
NC_002953.3	2420640	GCCT	G	CDS	+	1183/1248	395/415	conservative_inframe_deletion p.Pro395del	SAS_RS12285	MFS transporter	0	0	0	0	0	0	0	0	0	0	0	0	0	0	0.05	0	0	0	0	0
NC_002953.3	2420647	ATTG	A	CDS	+	1190/1248	397/415	disruptive_inframe_deletion p.Ile397_Glu398delinsLys	SAS_RS12285	MFS transporter	0	0	0	0	0	0	0	0	0	0	0	0	0	0	0.05	0	0	0	0	0
NC_002953.3	2787348	TAGAAAAA	T	CDS	+	744/795	248/264	frameshift_variant p.Leu248fs	SAS_RS14060	arylamine N-acetyltransferase	0	0	0	0	0	0	0	0	0	0	0	0	0	0	0.05	0	0	0	0	0
NC_002953.3	778903	ACCTC	A	CDS	+	1615/2106	539/701	frameshift_variant p.Pro539fs	SAS_RS03740	class 1b ribonucleoside-diphosphate reductase subunit alpha	0	0	0	0	0	0	0	0	0	0	0	0	0	0	0	0.05	0	0	0	0
NC_002953.3	1328775	TCCACG	T	CDS	+	853/1674	285/557	frameshift_variant p.Pro285fs	SAS_RS06545	aerobic glycerol-3-phosphate dehydrogenase	0	0	0	0	0	0	0	0	0	0	0	0	0	0	0	0.05	0	0	0	0
NC_002953.3	1838295	TCAAAAACAC	T	CDS	+	29/564	10/187	disruptive_inframe_deletion p.Ser10_Leu13delinsPhe	SAS_RS08985	methyltransferase domain-containing protein	0	0	0	0	0	0	0	0	0	0	0	0	0	0	0	0.05	0	0	0	0
NC_002953.3	2772673	ACTTC	A	region	+			intergenic_region	SAS_RS14000-SAS_RS14005		0	0	0	0	0	0	0	0	0	0	0	0	0	0	0	0.05	0	0	0	0
NC_002953.3	2772676	TCAA	*	region	+			intergenic_region	SAS_RS14000-SAS_RS14005		0	0	0	0	0	0	0	0	0	0	0	0	0	0	0	0.05	0	0	0	0
NC_002953.3	720531	TCCATGAAAA	T	CDS	-	355/690	116/229	stop_gained&disruptive_inframe_deletion p.Phe116_Glu119delinsTer	SAS_RS03440	hypothetical protein	0	0	0	0	0	0	0	0	0	0	0	0	0	0	0	0	0.05	0	0	0
NC_002953.3	953119	TGGCAGCAAAA	T	CDS	+	555/882	185/293	frameshift_variant p.Leu185fs	SAS_RS04610	ABC transporter permease	0	0	0	0	0	0	0	0	0	0	0	0	0	0	0	0	0.05	0	0	0
NC_002953.3	1025617	TCAGGG	*	region	+			intergenic_region	SAS_RS05045-SAS_RS05050		0	0	0	0	0	0	0	0	0	0	0	0	0	0	0	0	0.05	0	0	0
NC_002953.3	1038391	TGCTGGACTTG	T	CDS	+	142/642	48/213	frameshift_variant p.Ala48fs	SAS_RS05125	ABC transporter ATP-binding protein	0	0	0	0	0	0	0	0	0	0	0	0	0	0	0	0	0.05	0	0	0
NC_002953.3	1400593	AGCTTGGGC	A	CDS	-	827/1092	274/363	frameshift_variant p.Ala274fs	SAS_RS06920	prephenate dehydrogenase	0	0	0	0	0	0	0	0	0	0	0	0	0	0	0	0	0.05	0	0	0
NC_002953.3	1598967	TCGAAAATACC	T	CDS	-	676/1473	223/490	frameshift_variant p.Gly223fs	SAS_RS07830	glycine dehydrogenase	0	0	0	0	0	0	0	0	0	0	0	0	0	0	0	0	0.05	0	0	0
NC_002953.3	2077930	G	GAAAAAAAAAAA	CDS	-	427/438	143/145	frameshift_variant p.Ser143fs	SAS_RS10470	hypothetical protein	0	0	0	0	0	0	0	0	0	0	0	0	0	0	0	0	0.05	0	0	0
NC_002953.3	888639	TGAAAATGAC	T	region	+			intergenic_region	SAS_RS04330-SAS_RS04335		0	0	0	0	0	0	0	0	0	0	0	0	0	0	0	0	0	0.05	0	0
NC_002953.3	1038401	G	GAAAAAAAAA	CDS	+	158/642	53/213	disruptive_inframe_insertion p.Lys52_Thr53insLysLysLys	SAS_RS05125	ABC transporter ATP-binding protein	0	0	0	0	0	0	0	0	0	0	0	0	0	0	0	0	0	0.05	0	0
NC_002953.3	1223794	TTGGATGTTC	T	CDS	+	2033/2409	678/802	stop_gained&disruptive_inframe_deletion p.Leu678_Gln681delinsTer	SAS_RS06085	primosomal protein N'	0	0	0	0	0	0	0	0	0	0	0	0	0	0	0	0	0	0.05	0	0
NC_002953.3	1502989	TAAAAATGGGA	T	CDS	-	877/879	290/292	frameshift_variant&stop_lost&splice_region_variant p.Ser290fs	SAS_RS07335	5'-3' exonuclease	0	0	0	0	0	0	0	0	0	0	0	0	0	0	0	0	0	0.05	0	0
NC_002953.3	37936	TGGAACA	T	CDS	-	962/1311	319/436	disruptive_inframe_deletion p.Asn319_Pro321delinsLys	SAS_RS00140	hypothetical protein	0	0	0	0	0	0	0	0	0	0	0	0	0	0	0	0	0	0	0.05	0
NC_002953.3	602106	TGCAAA	T	region	+			intergenic_region	SAS_RS02815-SAS_RS02820		0	0	0	0	0	0	0	0	0	0	0	0	0	0	0	0	0	0	0.05	0
NC_002953.3	1696294	TAAAAATGAA	T	region	+			intergenic_region	SAS_RS08340-SAS_RS08345		0	0	0	0	0	0	0	0	0	0	0	0	0	0	0	0	0	0	0.05	0
NC_002953.3	2609932	TCAATAGCGA	T	CDS	+	19/2106	7/701	conservative_inframe_deletion p.Asn7_Asp9del	SAS_RS13245	ATP-dependent Clp protease ATP-binding subunit	0	0	0	0	0	0	0	0	0	0	0	0	0	0	0	0	0	0	0.05	0
